# Supplementary material for: Mapping lung cancer epithelial-mesenchymal transition states and trajectories with single-cell resolution
Source: Nat Commun. 2019 Dec 6;10:5587. doi: 10.1038/s41467-019-13441-6 (PMC6898514; doi:10.1038/s41467-019-13441-6)
Supplement: Supplementary file 4 — Source Data [file 41467_2019_13441_MOESM4_ESM.xlsx]

## Sheet: Figure 1a
Figure 1a: Immunoblot on E-Cadherin, Vimentin, CD44 and GAPDH on 3 NSCLC cell lines in presence or absence of TGFb ran side by side. Blots were cut at corresponding molecular weights and probed simultaneously with the 4 antibodies.

## Sheet: Figure 1e
Figure 1e: Number of events (cells) per manually gated canonical states as measured by flow cytometry in Cytobank
	E	pEMT	pEMT/M	M*		Total # per Time point
Ctrl	28434	2220	433	4		31091
2d	999	30846	1243	80		33168
6d	537	16954	3402	127		21020
10d	1156	8185	12746	819		22906
	0.877728	0.0685291	0.0133663	0.000123476
	0.0287532	0.887808	0.035776	0.00230256
	0.0238985	0.754517	0.151402	0.00565198
	0.0494165	0.349891	0.544864	0.0350105
	Calculated % used in line graph in 1e.
	87.7728	6.85291	1.33663	0.0123476
	2.87532	88.7808	3.5776	0.230256
	2.38985	75.4517	15.1402	0.565198
	4.94165	34.9891	54.4864	3.50105

## Sheet: Figure 3b
Figure 3b:	Number of cells per state at each time point. These were obtained from CCAST analysis shown in tab "Complete CyTOF raw data set")
% were calculated for each state's cell# over total# of cells (from all states) per timepoint - as in Figure 1e
	E1	E2	E3	pEMT1	pEMT2	pEMT3	M	MET
0d	5208	2641	2452	761	161	393	124	51
2d	196	2140	1416	3626	1161	2805	829	194
6d	10	199	158	1035	2257	2573	5723	344
10d	3	41	16	363	1164	1469	9333	423
2dW	34	139	11	1050	1919	207	4794	4375
6dW	276	1417	36	1748	1335	385	5322	2286
10dW	1383	3150	68	1309	999	252	2856	2734

## Sheet: Figure 3c
Figure 3c : Mean expression levels and standard deviations of the 6 clustering markers in the 8 EMT and MET states
	Derived from respective single-cell data from tabs corresponding to subsets of each EMT state (last 8 tabs)
Mean
	E1	E2	E3	pEMT1	pEMT2	pEMT3	M	MET
E-Cadherin	4.39	5.43	4.43	5.56	5.05	4.77	0.81	1.02
Vimentin	1.35	1.66	1.52	5.96	8.42	7.5	8.41	8.47
CD44	0.08	2.75	1.57	3.22	4.83	4.66	7.03	6.95
CD24	3.45	3.93	2.5	4.7	5.61	4.76	3.88	4.33
Twist	1.46	1.63	1.59	1.82	2.28	2.11	1.49	1.5
MUC1	5.61	5.94	1.81	5.72	5.57	1.87	1.49	4.5
Standard Deviations
	E1	E2	E3	pEMT1	pEMT2	pEMT3	M	MET
E-Cadherin	1.28	1.03	1.68	1.11	1.24	1.24	0.82	0.87
Vimentin	0.84	0.93	0.93	1.06	0.52	1.45	0.64	0.65
CD44	0.19	1.11	1.59	1.52	1.55	1.76	0.57	0.67
CD24	1.52	1.49	1.18	1.41	1.14	1.42	1.24	1.21
Twist	0.84	0.92	0.93	1.06	1.32	1.2	0.89	0.86
MUC1	1.09	1.16	1	1.17	1.19	0.93	0.89	0.93

## Sheet: Figure 4e
Figure 4e:	This data is similar to the table for Figure 3b source data, both derived from tab "Complete CyTOF raw data set". Differences from numbers in Figure 3b are due to the fact that the sum of each row here was normalized to 10 000 for the bootstrap analysis.
```{r}
nams=c("E1", "E2", "E3", "pEMT1", "pEMT2", "pEMT3", "M","pMET")
# Data Set 1, with rowsum normalized to 10,000
r0 = c(4417, 2240, 2080, 645, 137, 333, 105, 43)
r1 = c(158, 1730, 1145, 2932, 939, 2268, 670, 157)
r2 = c(8, 162, 128, 842, 1835, 2092, 4653, 280)
r3 = c(2, 32, 12, 283, 909, 1147, 7285, 330)
r4 = c(27, 111, 9, 838, 1532, 165, 3826, 3492)
r5 = c(216, 1107, 28, 1365, 1043, 301, 4156, 1785)
r6 = c(1085, 2470, 53, 1027, 783, 198, 2240, 2144)
rcount1 = t(rbind(r0,r1,r2,r3,r4,r5,r6))
dimnames(rcount1)=list(nams,c("0","2","6","10","w2","w6","w10"))
```

## Sheet: Supplementary Fig. 1g
Supplementary Fig. 1g: Multiple samples were ran at the same time for multiple antibodies (PVDF membranes were cut at respective molecular weights for simultaneous antibody staining. Although for Zeb, molecular weight was not marked on the initial film, the lines correspond to the top part of the membrane that would include the ~200kDa Zeb protein band. The bands used for the figure are shown wit…

## Sheet: Complete CyTOF raw data set
Complete CyTOF raw timecourse data from CCAST analysis- nontransformed (including all 13 clusters that resulted from initial CCAST analysis). From here number of cells per cluster per time point were calculated and used for Figures 3b and 4e (shown in respective figure tabs here)
Some markers measured were not included in manuscript analysis. CD45, FAP and CD31 were measured here for staining and running simultaneously with tumor specimens.
Cluster IDs used in manuscript (8 of 13) : 2(E1), 1(E2), 4(E3), 3(pEMT1), 6 (pEMT2), 7(pEMT3), 11(M), 13(MET)
Timepoints (1-7): 0d, 2d, 6d, 10d, 2dW, 6dW, 10dW
	Time	Event_length	CD45	Barcode_1	Barcode_2	Barcode_3	Barcode_4	Barcode_5	Barcode_6	FAP	CD44	IdU	Bead_1_CD34	c_caspase_3	CD117	p_Src	p_EGFR	EGFR__total	pAxl	TROP2	CD140b	OCT3_4	Notch_3	keratin_8	CD274	MUC1	RUNX1	SNAIL	CD324	Nanog	p_H3__S28	CD24	p_Smad2__S465_467__Smad3__S423_425_	p_NFkB__S529	p_S6__S235_S236	p_Rb__S807_S811	keratin_7	Twist	CD140a	b_catenin	CD31	Slug	CD104	Vimentin	p_AMPK	DNA_1	DNA_2	Viability	Viability2
1	85755.1	16	775.472	1472.43	86.1816	142.608	2615.14	2481.96	34.6914	0.984972	2.20826	0	0.766596	3.9481	1.396	0	46.0529	3.67753	128.919	2015.64	3.935	18.0176	1.32052	137.042	132.33	50.1424	5.77798	0.432557	199.284	69.0367	24.4191	153.173	9.10663	7.11863	1378	272.3	1068.66	1.30209	3.35063	126.249	0	1.28992	4.9126	1.2051	27.0478	382.511	810.309	2.14549	0
2	86943.3	16	1214.43	1890.24	119.222	173.192	3242.78	2908.4	23.0715	0.850149	1.00982	0	0	7.25289	1.57407	1.10905	45.7328	12.2569	63.6745	2463.18	5.55181	0.670671	0.40068	740.775	56.4218	216.22	3.43539	1.44059	196.675	109.205	386.311	187.039	25.2729	2.39403	1854.32	566.015	1442.11	4.44676	4.41784	101.506	1.26712	1.94807	1.98722	1.22653	56.9267	545.974	1155.33	2.95302	0.405428
3	87460.4	15	553.562	2490.68	157.194	254.707	3515.24	3335.48	37.3337	0.711274	1.52293	0.42498	1.52061	0	1.88411	0	153.612	3.84604	300.18	3028.56	1.11601	86.5813	0.192414	160.288	12.1047	270.122	1.21108	0.203099	280.599	119.2	86.4854	44.5453	26.0202	9.04028	2079.64	627.599	848.351	1.83847	1.86594	226.538	0	0	4.67337	2.98965	1.49408	704.313	1485.89	3.64931	2.6713
4	87844.2	19	204.932	877.029	58.0528	85.3715	1498.19	1416.48	11.2958	0.319147	4.86675	1.67938	1.02457	1.89896	2.26766	3.08454	26.9027	4.68405	80.3495	425.129	0.719154	3.99795	1.34004	32.4487	11.5711	91.543	10.5321	0.218906	249.665	31.4547	92.3011	61.2697	25.9353	45.8951	2398.16	149.9	210.477	3.46424	1.34331	82.6656	0	0	1.24992	2.13354	5.7868	154.005	288.439	1.44474	0.0482624
5	88264.7	18	517.755	1660.46	74.3765	140.174	2636.88	2533.74	60.7426	0	0.764606	1.86502	2.04911	7.89602	0.352774	4.82482	19.5347	4.655	97.5431	1534.36	4.89342	75.081	0.420151	71.857	91.9596	35.8837	3.9403	0	70.3128	16.3344	146.284	8.50764	10.8689	102.785	4155.93	392.812	307.768	2.69419	6.87932	38.7866	0	0	1.18255	2.02515	4.9164	252.782	515.432	0.137369	1.80689
6	91557.1	15	1075.99	1170.67	82.8679	102.979	1997.56	1928.39	13.7884	0.136656	0	0.362046	2.56755	2.42631	0.876913	2.0996	20.433	3.21624	175.689	2264.4	0	4.41085	2.46063	81.3639	19.0681	127.303	4.68638	0.622787	91.2846	45.2112	286.436	54.7317	23.7649	1.40617	1945.88	293.366	423.589	4.8824	2.44439	115.085	0	2.13339	5.93119	1.63423	0	289.123	611.391	1.63838	1.36679
7	93530.4	17	474.197	1459.09	95.3972	123.197	2468.34	2230.61	29.6553	2.33495	3.40701	0	1.71987	13.708	0	15.7444	81.2438	25.4565	138.745	1300.42	1.62007	60.7971	2.32552	202.996	111.269	165.432	7.10183	3.74612	52.1058	64.4595	246.49	592.324	93.9981	54.7144	4605.88	499.058	1323.02	2.85926	3.23687	163.388	0	0.631868	3.91238	394.959	2.48778	238.789	591.95	1.93183	0
8	95011.4	17	306.085	1696.41	144.232	183.224	2623.04	2491.27	78.8996	0	3.99529	0	2.96671	8.64998	2.86442	8.6096	123.939	11.9746	227.143	1966.64	2.16388	36.5787	1.268	275.566	146.822	45.3848	1.60307	0	148.392	143.979	272.396	87.3632	143.86	281.45	4583.42	706.174	922.61	1.53768	2.0308	80.9316	0	0.145504	1.10373	2.75418	1.86519	392.67	921.336	2.46589	1.8466
9	95033.7	16	1592.44	2238.55	185.662	178.766	3242.96	3095.75	33.3112	0	7.0772	0	1.72989	1.4588	2.35258	1.07459	32.1052	4.57977	30.8196	1075.45	0.580377	49.4895	3.52986	192.114	19.2103	3.06206	1.12235	4.1165	127.706	110.903	102.831	61.7154	31.6788	12.4235	3342.91	493.853	1696.6	3.27543	4.9499	337.746	0.6579	0.521911	0	1.36982	26.069	528.412	1046.13	2.22965	0.520871
10	96774.6	18	647.398	1621.61	118.807	150.521	2818.55	2510.36	51.3517	0.150241	0	0	0.824439	1.60191	2.62547	1.01858	104.826	8.7198	240.858	1503.7	0.428698	67.5577	2.77334	140.706	134.746	309.86	0.199361	2.12881	149.052	25.4627	125.613	179.56	38.4884	2.85706	2332.21	267.075	1083.68	1.98519	3.64338	113.778	0.358683	2.29225	7.78603	7.50816	2.67198	438.646	770.036	6.97539	2.22956
11	96865.1	17	1060.91	1701.99	115.808	103.631	2794.25	2415.21	29.8449	0.229904	7.78493	0	2.8246	1.06081	3.54381	4.51955	3.94329	8.97865	5.89308	509.547	1.69897	2.99311	3.19908	63.6154	53.9584	511.37	4.89206	2.65358	120.567	59.3331	26.4964	152.81	4.02338	7.06199	761.007	376.582	1953.95	51.274	1.10441	167.082	0.388472	0.677787	2.75522	1934.97	31.7031	308.811	595.927	4.12057	5.16995
12	97204.8	18	332.942	1637.89	85.9279	155.85	3157.27	2703.88	28.4433	0	1.92703	0	2.68112	2.76381	1.73361	2.57951	76.5016	6.61353	185.194	697.721	0.35331	31.173	0	77.0553	27.8792	79.5845	4.39182	2.83919	41.3071	64.6284	327.88	69.592	40.5044	89.1595	3839.02	432.157	367.828	1.54736	1.36277	75.2891	0.353118	0	1.26717	1.18499	4.63279	465.955	904.142	1.18253	2.19142
13	98497.7	16	426.035	2692.45	189.048	309.05	3993.53	3706.8	87.0669	0	2.14625	0	1.34629	0.279464	0	2.42128	80.0135	1.02584	150.964	2738.3	0.414469	222.209	1.24424	167.833	61.8748	43.6848	2.36334	0.229078	120.284	39.8228	64.607	6.02144	11.9988	0	2438.96	330.952	948.709	1.49	0.160381	82.9042	0	0.933818	0.418108	2.36529	4.63467	949.023	1948.96	1.455	0.149853
14	98503.1	14	644.677	1939.71	121.919	227.943	3142.71	2831.27	73.1447	2.19495	14.9409	0	1.06617	1.38635	1.43696	1.59955	45.114	11.0085	93.2514	1601.05	0.332007	33.6578	1.33309	396.037	92.1515	144.46	1.19015	0.472908	237.659	118.94	16.3414	147.788	9.81692	3.88503	984.381	240.78	1502.66	42.898	0.194747	133.323	0.496514	1.5204	1.79811	1.86988	29.2154	501.743	1348.93	1.01863	1.48131
15	98529.4	17	629.487	1340.64	84.3156	123.78	2325.98	2112.37	46.8314	0	0.252023	0	2.42897	4.17007	0.806416	1.24214	24.9848	5.42245	9.76576	931.292	0.760291	8.49141	1.78947	35.1456	3.10439	5.15576	6.92153	2.15272	121.951	38.5611	34.2236	1.19524	2.0008	12.5086	279.142	217.088	345.512	5.90456	1.5971	234.415	0	0.83354	2.06291	2.20301	41.4964	387.866	706.579	0.740367	6.61812
16	101331	14	311.754	2593.47	155.378	171.605	3704.49	3517.43	72.609	0	3.07466	0	1.80868	0.426835	0	4.80923	174.561	30.6866	456.348	1452.52	0.335883	2.60492	0	569.942	122.53	670.958	1.96154	2.40988	49.7452	30.6044	86.2258	23.0354	0.997068	9.55464	2885.53	313.406	273.375	2.38737	2.08842	168.48	0	0.521538	58.5327	3.04696	0.454152	1060.4	1908.59	0.283985	1.28748
17	103280	15	513.898	1600.48	124.025	161.598	2481.65	2469.17	64.4098	0	2.86713	1.73071	2.98413	0	1.72312	2.55145	55.2998	6.77143	114.126	812.646	0.702722	39.1448	0	99.9953	96.7622	80.6238	4.86599	1.77456	39.2819	16.1874	268.255	5.79346	3.01241	29.2805	2826.42	301.832	366.427	2.42693	0	150.491	1.0928	0.591454	1.82809	2.75525	2.47837	310.49	680.565	1.48006	3.35268
18	104451	15	490.556	2895.59	252.143	205.2	4388.44	4046.76	77.1534	0.466424	7.9429	0	1.30152	0.120752	1.4587	0	42.6917	1.92801	125.148	1863.55	0	13.5163	0.506076	156.604	65.7922	96.5881	0.468949	2.47977	278.684	62.2231	25.714	29.8481	1.76883	2.77975	1276.21	130.443	1289.08	3.48392	3.00049	171.278	0.814107	0	1.92812	2.32699	26.989	930.859	1777.07	1.78465	0.215731
19	105247	17	649.921	1203.36	113.166	128.352	2110.71	1948.77	74.3062	0.399154	1.15963	0	0	3.54157	1.02629	0.453813	18.4471	12.6261	52.2663	992.741	8.76958	79.6647	1.7787	53.5061	32.3691	222.698	2.12562	1.86101	160.419	47.4655	32.1464	142.739	5.0286	11.7354	700.114	252.785	1072.05	9.66866	6.15047	175.954	0.59784	0	11.7349	2.82327	5.60559	279.629	563.888	0.684048	0
20	106147	20	923.685	1362.43	98.3887	146.055	2395.88	2139.98	54.3299	0	2.7829	0	4.46342	2.31002	2.63095	1.19171	75.9045	5.15092	170.245	611.103	2.9601	16.1189	2.10901	175.04	7.69009	4.59538	2.83064	4.03244	165.414	67.6309	93.419	17.295	26.3882	21.6959	1546.34	420.562	1497.64	29.0732	3.9477	146.372	0.428016	1.15166	3.19867	2.83582	2.31796	297.031	598.698	5.94845	0
21	106172	18	420.776	2337.88	143.714	201.463	3705.28	3426.82	22.6594	0.399945	0	0.262689	3.92395	3.82798	0.476582	3.61426	71.7928	9.36856	87.8939	2212.7	2.20987	63.656	2.02853	398.09	41.0057	105.47	5.71086	3.79866	400	21.1645	58.2998	3.19128	1.90682	2.85238	793.415	121.528	539.428	3.38976	6.91956	86.6278	0	0.267101	1.89092	480.373	13.615	602.712	1205.18	3.56548	1.6702
22	106490	16	365.833	1524.59	101.502	201.728	2670.62	2457.49	38.8602	0.287178	4.01687	0	0.424501	9.68744	1.74551	4.54104	15.1054	0	70.3172	1671.92	0	14.7727	3.86914	247.08	111.959	168.722	0	0.256898	26.9674	6.04034	23.9635	6.07076	4.86887	9.55956	1364.19	198.022	335.456	2.97703	1.44358	26.1608	0.655889	2.95452	3.74265	2.69763	4.90106	334.485	763.894	1.80054	0.256803
23	107296	17	237.231	791.611	81.344	76.8201	1444.36	1293.85	36.3082	0	3.52681	0	1.56625	4.85633	1.3091	3.30584	113.159	4.25579	161.845	299.386	1.315	7.59909	0.00057329	63.3064	12.0584	0.546996	13.6647	3.96626	109.343	92.4311	41.9645	33.0725	11.0419	15.0395	862.454	411.003	624.114	7.61203	1.95906	111.117	0	1.57562	0.395857	5.82746	7.7692	161.971	421.371	3.00099	0.460434
24	107547	21	675.21	2345.95	137.93	244.445	3881.92	3454.09	70.545	1.48625	1.98771	0	0	0	2.23174	0.419981	13.672	8.7095	70.4512	1662.06	3.59185	32.1279	2.4154	1228.02	109.953	253.059	4.93377	3.16382	95.24	105.835	312.059	71.8836	49.056	101.413	5096.47	871.315	1057.77	6.40074	1.58974	289.272	0	0	1.02436	2.7655	3.94732	511.98	1073.9	8.75636	2.53833
25	107862	19	621.9	1633.83	116.756	136.647	2802.01	2599.35	64.2112	0.0219381	0.321618	0.938488	1.29621	1.09699	0.464416	6.65569	109.441	32.4185	273.047	2080.38	3.88859	9.78157	4.87596	276.344	186.83	150.289	6.29119	3.14282	16.7101	68.0503	54.8702	13.1716	6.93462	11.5205	2263.22	308.071	462.142	6.62284	1.51992	141.477	0	2.74393	7.67185	5.33994	11.7669	379.917	786.95	7.38323	1.72441
26	108759	16	656.786	2754.44	196.566	198.283	3618.7	3626.82	123.59	2.81483	7.02106	0	2.86645	7.08125	3.3928	0.132689	43.4539	15.7803	89.2171	2646.79	0.316203	14.7063	0	545.685	195.551	37.8513	1.2937	0	164.855	24.0542	73.0466	184.772	2.83077	0.640149	2002.5	245.89	1043.67	3.5097	1.61288	12.1233	0.165462	1.42084	10.2946	1.76322	1.97843	998.618	1878.28	4.65249	0.640918
27	109537	16	372.285	1240.81	108.191	142.327	2191.03	2019.06	67.4593	0.509865	2.46877	0	0	10.7879	1.34114	5.07962	18.7599	7.36991	108.053	2513.07	3.26138	12.4616	1.77554	198.308	9.84165	147.51	0.999088	1.83271	49.5956	28.2916	14.6032	5.07829	10.2891	10.8618	1889.88	142.571	344.632	1.98182	1.4111	127.643	0	0.294584	55.698	3.19302	4.79133	498.186	877.156	1.36854	0.360712
28	109563	17	975.328	2633.78	203.202	329.594	3783.29	3679.21	70.5407	0.370887	4.02645	0	2.43779	0	0.462762	2.90354	300.26	12.8196	747.813	826.862	1.75444	11.7776	3.75292	90.3427	410.786	1.09193	1.61547	3.53433	24.4444	17.8221	7.68964	2.00379	23.8855	70.3406	4106.02	618.411	644.473	1.5624	3.8397	104.496	0	0	0	195.758	2.66459	565.089	1375.08	10.2559	2.98441
29	110354	14	185.69	1083.53	120.236	146.257	2126.52	1896.38	37.3655	0	1.54573	0	0.12589	2.40863	0	4.92502	54.7797	1.22059	88.2911	647.824	1.0016	2.34839	0.42129	46.6794	76.5081	175.439	1.21166	0	22.3525	25.9163	110.57	7.55642	13.6206	5.61913	1807.64	189.152	337.418	5.28237	2.97426	37.0324	0	0	1.80909	0.279301	1.87429	344.842	790.749	0.0254137	2.11693
30	110375	16	467.575	1460.75	104.825	135.901	2658.36	2343.71	52.6957	0	2.37154	0	1.04475	3.9238	2.52101	0	20.0807	4.0862	21.59	1218.82	0.515402	82.0298	0	25.4942	21.3468	190.66	0	0.889816	87.3219	17.0878	6.20401	5.05581	1.35707	2.6259	781.376	61.7521	319.248	2.71839	1.24462	165.345	0	0.844199	0.388685	0.217873	14.2578	300.045	682.624	1.58548	0.843855
31	110514	19	370.67	1261.96	103.967	166.696	2130.18	1982.91	112.82	2.41297	0.719742	0	2.45322	3.02568	0.749149	5.25321	52.8747	1.56737	110.14	910.036	1.45409	121.537	3.98237	115.216	71.8499	129.455	8.74786	2.63409	142.845	121.323	289.416	132.573	51.3442	94.9057	3216.79	694.563	665.411	7.5165	3.20321	65.2204	0	0.454475	0.319227	85.3818	4.01937	315.018	554.537	4.22448	2.67242
32	111228	21	550.903	1466.15	100.421	109.9	2726.44	2356.2	17.4486	2.55538	5.82725	0	0	1.71456	1.30224	3.19864	31.4586	3.36953	12.2996	587.803	2.44002	56.8074	1.01494	223.492	86.1771	19.9459	16.4616	0.94316	288.773	58.0083	73.9011	10.5109	11.0426	1.15381	716.078	261.571	617.531	23.8018	2.00549	257.559	1.90499	1.15777	5.7717	2.60186	25.1516	321.65	734.483	3.09436	4.43517
33	112747	16	341.063	3296.88	232.369	353.294	4836.37	4677.27	102.353	0	4.66882	0	3.67881	0.315608	1.18025	0.388788	62.0298	3.53358	186.257	2278.51	1.37459	35.1668	1.65382	79.7019	56.3463	11.8013	3.09802	1.25793	85.6999	0.75608	72.9616	24.2548	3.40289	12.5126	2696.13	380.66	573.47	4.77915	1.15842	34.2921	0	0	1.55515	1.41926	2.99742	960.406	2238.13	5.9103	2.09083
34	113836	16	306.343	2769.77	181.656	289.659	3912.54	3655.56	94.9311	0.220435	3.33339	0	0.507915	1.13892	2.65262	3.64308	95.4039	1.93538	113.799	1821.83	1.26537	3.07547	0	112.723	120.455	194.163	0.38129	0.050065	149.737	9.02731	19.1719	3.69065	2.88483	3.86303	1505.19	152.733	565.694	0.58973	2.25454	122.64	0.48945	0	1.07186	2.41817	0.493004	472.704	986.181	0.745303	2.72988
35	115026	18	269.459	1085.7	80.9084	71.5705	1981.24	1749.41	22.4407	0	0	0	0.226185	6.60497	1.99109	8.25583	61.2691	8.81143	69.4562	368.428	0.270227	7.15087	2.9605	267.675	51.2219	89.2297	2.58533	0.474474	33.2171	29.0849	16.5285	13.7497	3.46032	1.61853	588.595	110.669	77.7694	8.94187	0.214957	67.1654	0	0	4.12476	30.7354	3.75907	262.05	564.643	1.48115	8.5878
36	115270	16	256.498	1954.02	123.036	193.584	3112.52	3021.57	59.5664	1.31498	6.95897	0	0	4.58055	0.351706	3.34345	125.602	7.37029	243.347	1844.89	0.0911429	2.24952	4.82104	281.264	100.154	182.366	1.87893	0	62.1423	4.97641	76.8213	17.2062	2.36753	25.06	3217.33	135.363	204.92	2.72787	1.68129	97.5725	0	0.280222	0.262361	3.97426	0.0103188	536.626	1084.01	0	0.81027
37	116814	14	222.18	1352.67	85.5936	100.092	2488.29	2350.32	51.8371	0.230769	0	0	0.541804	1.27867	0.0475435	1.57763	22.6619	22.7478	56.4541	1234.78	0.683348	13.6773	1.6319	145.556	24.5657	134.045	2.95253	1.73524	199.778	17.0942	7.90787	3.45263	4.834	2.04663	578.105	86.0907	372.177	1.4858	1.79974	34.5649	0	0	1.4253	1.39685	2.4653	409.127	960.794	2.5428	0.976346
38	118009	15	551.278	1869.02	144.026	181.031	3200.33	2870.02	51.059	0	0	0.0571368	11.6969	0.616922	0.713435	9.12952	239.212	29.5366	531.058	1429.17	2.37994	17.0938	0.560948	19.5141	47.1713	36.9854	1.06526	0.977085	67.3979	15.3118	74.777	50.0931	20.0332	34.0627	2836.6	236.911	168.103	4.81032	0.849925	92.6291	0.674981	1.15388	3.12892	42.8614	0.885986	369.451	809.227	4.46297	1.16654
39	119511	14	449.078	2877.64	261.079	390.404	3878.41	3683.89	191.378	1.45477	3.17655	0	1.77259	1.50233	0.966721	0.152905	18.8814	7.05826	38.5175	4364.55	38.6454	12.7524	0	590.782	178.16	5.77647	0.898751	0.0307384	493.937	2.13643	140.573	500.684	20.6488	205.879	5231.38	355.131	1881.43	3.42821	0.520707	87.0016	0	0	0	4.87412	2.75741	1022.61	2248.26	4.21567	2.4633
40	119711	14	423.456	1486.55	114.815	161.297	2461.08	2253.76	37.7244	0.980882	0.132007	0	0.954858	0.225639	0	1.09253	54.8571	0.809575	86.9383	857.84	2.06849	4.00527	1.68484	55.0264	38.3161	43.2395	2.15281	0.943901	34.9879	2.5219	28.4234	2.04087	1.31438	7.85579	1437.47	55.5723	245.11	1.26048	0	61.0163	0.98527	0	2.40993	0.924958	0.555166	333.683	648.943	2.76549	1.91779
41	120257	15	237.466	1356.35	96.493	115.61	2277.54	2021.69	50.6805	0	0	0	0.742355	4.71134	0.375258	9.97298	54.4635	4.83482	131.785	1177.83	2.7876	9.35604	1.97356	189.762	19.1711	53.3432	2.66095	0.547889	25.8885	20.9424	45.5963	14.1289	1.94465	40.1547	2262.51	173.88	438.735	6.13358	0.742399	73.043	0	0	3.59814	0	2.09085	494.341	921.827	3.59547	1.31004
42	120746	16	111.672	1623.54	142.772	137.103	2766.19	2623.08	66.843	0	2.25442	0.830796	1.67871	3.40721	0	0.925423	29.5687	4.92695	40.5716	1261.94	0.909222	1.28073	1.5672	159.029	8.08578	19.361	2.01559	1.30582	9.09947	8.88854	33.215	37.7133	8.40083	17.2828	1862.18	117.535	429.984	0.911293	0.0111372	57.086	0	0	1.55194	0.701376	4.46054	429.305	764.992	1.72826	1.51226
43	121046	15	170.078	1672.11	118.031	174.752	2716.95	2633.35	85.1329	0	0	0	4.59446	2.69559	0.696905	0	26.4921	8.26599	23.6355	1293.85	1.80743	14.0361	3.30783	102.071	3.01726	16.5033	2.33789	0.784326	209.316	61.7891	6.23287	10.5647	4.94497	17.1483	1782.02	184.45	652.666	3.597	1.60701	79.88	0.631599	0.213732	1.0583	1.64039	9.27493	439.175	1008.05	1.59644	1.31781
44	121675	14	252.216	1482.54	112.142	135.5	2380.81	2216.1	13.9591	0	6.82506	0	1.33186	0.000815795	0.255003	4.32201	22.9266	3.49128	46.0511	579.669	0.814556	1.70179	6.88517	61.5694	5.95541	55.7	2.64458	2.85505	10.8677	15.4692	82.4855	7.79172	1.77166	14.3305	1931.81	193.354	237.217	0.980972	0.479978	3.30713	0	0	0.928309	0.599829	2.90695	364.995	730.504	0.126386	1.18161
45	123204	15	223.515	1404.51	87.4833	136.808	2299.23	2261.1	39.4028	0	6.24549	0	2.18205	1.96055	2.73245	0	23.4179	11.3337	12.1005	1085.14	0.2162	2.21847	0	90.3476	25.0452	0.158758	1.09942	0.723446	36.502	2.10207	15.4579	1.3104	0.646504	3.6742	605.692	38.4225	289.43	4.59097	0	1.21702	0	0	0.248965	1.34833	4.39902	292.483	706.005	2.91912	0.219956
46	124256	15	864.604	2358.47	166.43	278.2	3483.19	3176.46	103.265	1.00156	0.137028	0	1.75018	0	0	0.146487	7.26134	2.09277	2.80945	1345.45	2.7629	2.17497	1.67424	173.301	56.9588	14.0096	1.29022	5.71578	320.659	9.9825	0.283343	24.4277	6.18251	2.26884	1038.32	302.972	1207.3	1.68013	0	86.6098	0	0	1.20579	0.283143	3.33545	690.968	1398.32	4.90259	0.869561
47	124467	15	340.387	1422.15	101.387	117.001	2342.65	2061.88	39.6968	0.515177	1.82034	0	0	2.8976	0.883941	1.08246	8.94908	2.48724	5.42596	837.672	1.74735	50.9043	1.70904	23.4406	42.3332	2.41727	0	0.723045	23.0781	7.46332	22.6865	1.43359	1.99496	14.6511	1796.37	80.6951	164.133	1.09148	1.86028	15.7672	0	0	0.614144	1.12856	0.494005	303.965	569.702	0.448608	0.669883
48	124591	17	497.762	1944.39	138.096	162.253	3030.77	2770.73	97.9676	0.241044	0	1.18061	1.04996	3.67771	0.957536	2.48051	79.2213	6.69012	122.164	2422.13	1.66165	3.01956	1.32024	51.1317	135.074	54.6295	0.345197	0.641518	58.5636	51.1644	96.7641	144.9	29.4954	43.8141	2878.85	203.662	136.316	0	1.5809	258.721	2.52276	0	3.85953	0.202797	39.434	649.849	1431.42	0.287137	2.1842
49	124612	16	459.361	1055.82	90.4534	100.551	1847.44	1791.56	47.0985	0.708192	3.23193	0	0.15378	2.50386	1.11065	9.24219	21.7392	12.1715	22.1386	1507.76	2.68114	0	0.233279	21.989	14.4112	10.6188	2.25916	0.76112	39.2906	15.7885	10.9963	4.47033	1.58907	9.40265	1419.64	200.643	144.422	1.64692	0.468021	7.02845	0	0.234194	0.656889	0	1.42304	273.481	523.843	0	0.451818
50	124627	19	243.395	1134.71	75.5557	116.308	2024.96	1840.45	44.5946	0.906192	0	0	0.263264	11.3549	0	2.17764	10.1458	1.83597	82.8747	500.678	1.91103	30.9207	0.129527	3.32002	24.5314	29.5661	1.36537	1.39197	27.9613	30.2934	130.471	6.65828	12.8332	10.2021	1231.26	178.095	737.048	6.72966	5.7067	134.385	1.53073	0	1.82433	1.15266	17.5674	256.004	461.193	7.45217	2.25977
51	125254	14	493.009	1456.78	80.5464	100.934	2429.06	2185.49	15.7892	0.771136	0	0	2.16133	2.69011	0.723268	0	38.8008	0.307275	60.4782	175.598	0	1.96152	2.77117	61.5394	13.6709	36.7069	4.43484	0	72.2234	41.3616	38.8603	15.8322	11.1363	23.9669	995.199	123.115	609.343	1.49478	3.00704	64.3417	0.536814	0	3.09948	0.856664	7.12341	241.61	552.995	3.07127	1.04467
52	125933	16	414.235	2097.75	133.122	159.706	2987.68	2844.2	61.5732	0.519592	0	0	3.00399	1.8677	0	3.7777	51.9965	2.29294	55.2666	999.447	0.732978	3.11013	0.626764	162.396	35.6393	6.3041	1.14481	2.53236	55.4791	1.54796	141.968	8.62653	8.79835	58.6157	3504.03	229.581	524.032	5.11758	1.19963	58.0907	0	0	1.91301	0.772741	2.19993	428.246	844.232	2.99005	0
53	126201	14	565.666	1522.67	77.7984	192.712	2436.45	2369.49	45.4746	0	0.1103	0	2.12292	0.132169	0	1.24966	40.1962	9.43231	191.35	589.741	1.362	2.87888	0.362403	16.7398	86.4674	63.7112	0	2.88457	6.60516	1.70407	44.4253	10.9169	0	3.68892	1003.33	87.6308	365.824	5.4984	0.261061	29.4249	0	2.37999	2.77904	6.04019	0	508.796	1170.66	0	0
54	127454	14	236.283	1879.99	98.7313	147.494	2931.47	2742.68	45.939	0	0	0	0	0.45335	0.944968	0.512538	38.4205	4.05536	144.278	1327.96	1.86531	23.4825	1.86188	123.259	72.7696	65.7147	0	0	294.009	36.4359	94.0234	100.222	15.5994	13.2946	2282.06	170.573	231.811	4.3881	0	22.4776	0	0	0.339024	5.25948	1.42967	367.665	829.726	1.4552	0.647619
55	127566	19	1099.47	1918.66	146.971	254.553	3316.94	3232.93	71.3888	0	9.63518	0.6314	5.46177	4.97676	1.00714	1.93189	160.662	12.2454	334.204	1539.24	4.27661	20.0459	2.33718	307.336	273.648	146.966	2.82636	1.13173	293.36	122.088	228.909	20.5941	90.2114	165.512	4895.88	894.097	1471.91	3.85738	1.53581	142.468	0	2.15976	2.54405	2.32969	4.04787	626.751	1093.43	2.90374	4.44184
56	127654	15	240.412	1740.16	123.782	105.962	2882.86	2613.88	74.1033	0.652961	0	0	1.5738	0.697208	1.812	1.83678	86.9195	9.51052	171.919	694.172	0.272391	9.71448	3.10292	66.6696	23.4566	67.8694	0.300547	0.0477189	0	7.41321	5.12656	10.2313	2.55684	13.8441	2093.5	74.268	141.648	0.698984	3.06767	8.9062	0	0	3.27687	0.0554981	4.51573	406.144	722.224	2.22988	1.34776
57	127930	13	244.064	1589.08	77.7481	205.735	2494.22	2324.29	105.024	0.114315	0	0	1.08012	0.757517	0	0.36317	13.9552	2.95914	1.87313	845.92	1.14219	1.15779	1.54986	18.1678	40.1645	60.425	0.289396	0.367295	23.3585	21.876	12.7569	1.55155	8.04923	1.13592	1202.19	63.5625	96.5802	0.763679	2.68719	14.1023	0.661911	0	0	1.47868	6.30434	426.89	932.132	1.01942	2.69945
58	129074	16	292.246	1625.71	117.777	134.468	2850.09	2566.97	42.9749	0	0	0	0.143129	4.50504	2.69055	2.79161	49.2146	30.1184	158.395	633.107	1.82888	8.95493	0.727842	6.11865	44.5413	37.2188	3.07758	0	17.5594	18.5662	135.061	27.6057	11.5303	20.1086	1826.12	222.097	252.108	3.18073	2.04431	65.1352	0	1.25091	1.13687	1.84733	1.1386	336.522	611.229	3.49207	0
59	130179	17	278.094	1122.98	87.5081	100.852	2065.01	1972.64	41.5924	0	1.1782	0	0.948179	0	0.481571	43.4302	27.2735	10.9023	106.989	924.355	2.67106	22.7498	0.958106	76.8461	3.26658	39.6741	1.31246	1.16724	272.809	15.4991	85.5616	12.1858	6.68829	38.252	2299.04	180.481	702.527	7.30351	1.37825	12.295	1.07754	0	0.65738	2.78329	2.11954	146.417	314.783	0.940269	2.91788
60	131665	15	215.862	1866.16	173.383	166.594	3016.53	2802.37	54.9298	0	0.42557	1.38848	1.68468	0.72436	0.554296	1.31527	112.192	3.17191	181.757	218.781	1.90264	3.26671	1.62994	7.21798	131.491	2.58711	0	0	19.8779	13.7634	8.4221	1.77775	3.49487	18.9167	1694.11	35.6061	3.57978	1.39576	2.01535	10.5816	0	0	3.66615	2.93	0.528496	499.796	916.265	0	2.09543
61	133541	17	121.199	2013.87	132.27	179.368	3401.54	3223.52	46.5716	0	3.05893	1.58208	8.65162	4.13525	1.42495	0.0601254	43.9477	1.41154	49.6263	790.365	0.625938	0.174848	2.80869	176.382	16.177	155.92	4.31754	1.52225	7.91979	5.67153	10.6534	2.17855	3.45393	3.80942	1104.66	87.8295	387.115	3.89081	0	52.1689	0	0	5.47833	0.06385	1.54982	542.574	1110.88	9.36908	1.04856
62	134336	18	836.188	1333.78	87.6994	172.313	2357.23	2074.89	39.812	0	1.01732	0	0.770725	0.461433	0.217884	2.35314	79.3924	7.09594	194.212	1065.6	5.65272	6.6791	0	21.3689	52.3643	71.987	2.99815	3.37565	143.965	60.0937	207.713	184.942	40.7045	28.1182	1698.25	218.813	71.8767	0.95562	4.99266	96.9807	0	0	2.04487	0.672273	0.0933734	157.684	347.854	2.89144	7.65978
63	135399	17	338.538	1814.53	124.692	166.181	3221.19	2862.99	105.753	2.304	15.1664	0	0.782769	2.16225	1.73731	1.9213	66.3411	12.5696	33.2527	990.445	2.46293	72.9019	0	142.646	53.1436	3.52322	0	0.681598	57.2583	10.7313	35.8213	6.72469	1.97086	2.69225	519.003	157.418	686.163	0.855376	2.79491	73.9846	0.96929	0	0.87509	82.4006	7.14921	603.482	1242.19	4.44313	7.17061
64	135883	13	297.401	1479.54	84.8993	160.437	2564.52	2228.87	25.3947	0	2.4957	0	0	2.3356	1.00013	2.63714	86.8566	12.0159	123.906	1189.06	1.64471	9.71017	0	28.9715	65.2962	2.01214	0.276111	3.54078	39.9155	11.3045	2.10809	1.24934	2.998	2.62227	470.922	61.3431	299.2	2.87856	0.518404	56.2923	0	0.0333693	0	1.25409	2.94902	579.256	1110.68	0	1.0951
65	135973	14	300.5	1894.3	118.593	179.093	3222.39	2858.64	44.7482	0.855647	5.55528	0	1.90035	3.96741	0.834871	16.9798	114.919	4.52399	389.914	1760.88	0	11.7567	1.54964	434.628	40.3901	105.478	0.572935	0.273848	139.657	3.18236	27.4151	51.034	0	3.38772	990.095	111.916	362.116	1.73718	0	19.028	0	0	2.60839	0.720993	6.14988	602.508	1176.14	2.48465	0
66	136034	16	686.393	1634.72	152.757	189.377	2757.01	2717.6	65.7631	0	4.50979	0	2.38227	8.42077	0.6504	1.90261	16.9225	11.6719	27.0343	469.563	0	10.684	0	29.9886	55.5184	7.58633	1.08119	1.16814	32.9857	3.08369	11.144	1.84044	4.05518	1.62845	262.501	92.5956	235.759	8.56553	2.82805	147.569	0.575446	0	1.09132	13.4961	8.57796	362.887	708.565	1.21562	2.53304
67	136243	19	632.871	990.351	35.9556	80.5387	1804.71	1658.97	14.4882	0.782645	0	0.366495	3.54501	1.58533	0.147651	5.6569	5.77618	0.16091	73.5952	451.764	0.236164	11.9376	17.0344	67.1484	6.73748	88.2679	4.27768	1.43555	55.0375	19.0799	95.7154	14.1365	41.5506	58.8242	2782.82	292.826	354.77	1.18849	1.46041	89.0444	0	0	0.758104	2.85457	0.820426	193.135	377.105	3.15144	0.421948
68	136384	14	241.531	1569.93	102.357	106.602	2527.31	2432.7	53.4075	0	1.14147	0	8.52498	3.77608	0	0.194328	44.9969	1.87198	76.0266	613.898	1.26736	1.03211	0	18.9062	5.27696	9.93346	0.608012	0.408478	52.4426	5.22834	123.872	5.50768	21.5037	43.6843	2736.81	212.992	225.853	3.06048	0.487263	54.4976	0	0	0.103925	2.74798	3.70468	376.632	702.036	2.33642	0.979669
69	136787	18	1601.48	1425.39	101.354	124.332	2494.61	2168.23	23.7289	0	0	0	1.48669	1.13288	0	0.532619	33.5724	8.87976	19.9166	437.04	1.71547	0	0	289.282	17.7662	21.3046	1.16775	0.255878	170.828	127.171	137.578	182.663	40.046	46.334	1613.28	427.028	2017.15	101.062	1.49922	229.488	0	0	3.52257	0	2.63349	229.166	593.74	1.17049	0.442523
70	138929	18	267.592	1079.44	76.2657	107.746	1926.3	1817.49	51.3565	1.72879	0	0	0	0.828961	2.43466	8.16519	124.112	2.39411	147.359	755.04	5.18788	88.1013	2.1841	99.2891	50.6986	7.69689	6.22375	1.78972	149.369	83.7323	183.845	32.005	46.403	45.0585	2262.26	609.397	748.957	4.82695	1.09532	263.777	0.420697	0	3.84416	2.72536	7.68191	281.755	548.441	4.85984	3.42256
71	139449	16	219.228	1648	114.35	117.88	2692.08	2403.35	26.4254	0	0	0.99122	0.846176	7.17089	0	6.26288	112.308	26.0651	174.437	880.539	3.10114	20.733	0.517294	156.129	69.1571	75.7083	2.29088	0.53955	15.1652	2.92615	124.245	10.6351	1.80337	23.1668	1588.11	121.572	308.449	2.10264	0.215437	12.6569	1.36218	0.0243783	3.27336	1.3782	0.790148	273.16	546.941	0.535796	0.941773
72	139592	16	200.15	1875.84	132.892	167.088	3013.07	2802.58	61.1963	1.60148	0	0	2.03435	0.658225	0.476085	0.256778	65.2987	7.14028	141.68	1196.69	0.721008	0.385524	6.90971	157.132	72.2374	111.197	2.8093	0.0462327	21.2102	44.9888	4.17294	42.5517	25.1091	52.9751	3289.83	194.033	401.119	1.42144	1.65276	100.187	0	0	1.85779	0	2.88706	400.656	870.718	3.85785	0.607119
73	140613	14	613.416	1487.98	130.294	136.804	2464.72	2390.28	42.252	0	1.97568	0	1.31899	2.96934	0.242045	0.163585	51.2359	3.33854	121.091	316.514	1.40267	3.526	2.23721	203.414	76.9332	42.2782	1.03276	0.595691	162.198	21.5703	120.729	17.005	6.8558	11.9377	1816.02	146.524	306.446	6.1601	0.631783	88.5009	0	0.50741	0.395691	2.36045	7.6872	337.403	852.912	0.930158	0.764474
74	140687	18	514.044	1077.44	94.1425	100.023	2064.91	1855.49	49.7411	1.52253	2.65832	0	0.936776	2.87914	2.16349	18.5702	47.8742	5.52264	104.206	374.84	1.12581	9.06274	2.08825	63.6544	17.1671	143.365	2.82894	1.82119	79.7769	35.1167	79.7179	43.9035	22.1755	33.9061	1555.01	353.034	203.334	7.45123	0.536369	134.719	0	1.85574	6.1728	1.83563	6.61052	329.809	564.141	0	0.32916
75	140898	15	867.839	1293.48	92.7854	141.002	2312.18	2082.84	42.3672	0	0.859629	0	2.58187	1.90959	0.41099	2.8396	14.0091	1.82747	4.89583	303.202	0	8.87625	3.08625	77.2709	10.8487	2.4009	0	0.71102	82.2412	22.2066	22.0816	12.7523	3.68697	0.61222	461.47	103.859	809.309	10.0755	0	54.4859	0.788546	0.649079	0.0781479	3.79551	3.28177	337.788	766.828	1.93571	1.72767
76	141800	15	256.181	1301.16	88.6753	92.9664	2325.16	2135.36	65.4342	0	0.0662467	0	0.555762	1.588	0.496005	0.97622	49.6381	3.20662	85.4857	1798.96	0.334465	1.78527	0.601139	42.0886	80.9549	39.6109	0.0362221	3.40064	27.1309	30.6501	89.5846	1.63205	5.96639	14.0638	2200.46	177.788	59.18	9.49242	1.31252	8.6872	0	0	1.01817	3.72948	0.46519	262.87	556.116	6.37686	0.483836
77	142323	15	273.152	1865.42	117.061	118.414	2720.28	2458.75	34.2767	0.76938	16.9249	0	0.835936	0	0	0.98277	5.6936	2.13342	7.51082	1369.12	0.514701	87.9242	0.822284	60.4707	24.8093	1.54697	1.94227	0	13.3674	3.37209	1.55577	338.428	1.03922	0	383.959	12.2181	306.059	4.27691	0.186785	26.1573	0	0	1.33411	129.115	2.94948	407.393	877.235	2.10536	2.45611
78	142803	13	459.454	1341.76	74.567	118.037	2416.23	2274.35	27.5194	0	0	0	0.37084	1.78488	0.305051	0	4.27416	1.12047	0.747515	160.354	0	18.6964	0.145042	39.7278	10.2596	9.29034	0	0.0486722	47.5434	15.2603	15.5364	5.28067	0.641006	1.71763	581.407	83.136	285.966	12.5193	1.63139	35.1644	0.85934	0	3.69004	0	1.10422	459.468	914.382	2.99144	0
79	142825	17	1446.26	1382.97	97.5822	142.233	2279.81	2014.11	35.4156	0.755012	0	0	0.511332	1.75837	1.70158	2.53267	92.126	1.76992	189.13	510.717	2.51766	3.53027	1.80143	54.9712	30.8178	268.859	0.182645	0.372837	60.711	2.96652	200.791	78.1791	0	5.99418	1509.05	174.287	239.95	3.55083	2.57934	63.4793	0	0.824618	2.56232	0.129751	0.162727	457.858	825.34	2.94739	0
80	143614	20	282.959	1899.46	113.393	139.619	3247.13	2905.47	22.2768	0	0	0	0.0599372	1.51009	2.89939	1.87072	164.972	8.40886	168.317	1614.03	0.0955705	24.0409	0.0200859	81.7273	45.382	79.379	4.4352	1.30006	225.468	50.0255	103.318	23.2693	11.4564	63.2629	3222.49	120.608	67.2733	2.04751	2.61742	73.1214	0	0	4.2846	2.07599	1.59927	595.175	1264.86	3.82713	0.935005
81	144801	17	339.902	1159.32	133.851	139.618	2024.95	1963.66	60.8509	0	0	0.681897	0.672985	0.285173	0.287718	0	31.7503	3.49487	68.671	352.445	1.9495	59.695	0.792141	70.7341	5.76489	27.2091	0.618183	0	38.462	3.3648	84.4108	13.6805	1.5621	0.809866	994.407	73.831	268.005	2.05195	1.56253	23.3112	0.222004	0	0.270415	3.65985	2.13498	306.052	546.95	7.04571	3.33472
82	146080	14	208.5	1567.76	97.5935	121.622	2507.66	2353.54	46.4432	0.84577	0	0	2.655	0.668317	0	0.0523218	30.7995	1.37304	86.7051	391.132	0	1.31447	0	16.0586	26.6268	35.7347	1.5341	0.145844	39.0884	1.3821	34.3153	39.4378	2.73159	6.228	1556.43	109.137	97.7248	0.740423	0.409779	11.4103	0	0.0138634	3.59819	3.24562	3.88366	398.771	837.993	3.72554	0.851059
83	146240	17	503.026	2975.49	277.11	338.699	3817.12	3515.71	178.96	1.74303	0.0302595	0	1.79843	0.974204	0.578274	2.52954	34.6818	1.66457	76.3526	1335.53	0.638138	33.0808	0.346536	139.73	144.098	106.308	0.669256	1.12288	54.0493	23.3498	111.013	220.999	4.2303	13.8701	2531.68	472.684	1139.22	13.922	0.481594	118.485	0.490565	0.739703	1.0577	10.1461	1.72944	945.859	1934.7	0	0.660763
84	146520	15	262.54	1507.47	95.6059	119.073	2633.09	2482	31.0229	0.88959	1.16165	0	2.41617	1.04202	2.30604	4.80058	3.32541	10.8248	5.1557	1265.13	1.351	41.1599	1.20457	189.938	19.1259	54.6008	2.89865	0.59213	66.3486	43.2933	22.238	268.898	13.16	0.00093329	1028.98	171.743	1229.31	7.79778	0	64.4481	0.509213	1.16461	1.45283	1551.54	3.59834	359.248	770.058	5.38214	3.18714
85	147453	18	288.335	2062.03	132.357	164.034	3223.95	3106.69	56.4528	0	0	0	1.53324	3.58635	0	2.31335	124.064	6.26665	230.01	1513.95	1.80051	23.4394	0.679263	228.841	69.9811	671.333	1.48202	1.32925	153.52	32.6065	42.0929	123.936	2.91099	31.8665	3444.72	76.3939	137.326	2.64306	1.84107	21.5087	0	0	1.80258	0.725689	5.27999	886.365	1516.76	3.72493	1.77913
86	147621	15	388.296	2230.12	134.311	188.431	3100.11	2909.5	21.7451	0.0815685	0.412624	2.4802	2.98459	0	0	0.546089	2.75638	2.43117	2.57619	446.978	0.66562	6.27327	0.119549	47.4551	2.05773	1.96547	2.96608	0	122.309	0.288563	1.27159	25.5383	0.0768083	5.48109	343.56	56.9269	342.041	3.97331	0.12751	6.1788	0.548902	0.457597	2.20157	0.651229	3.85234	462.294	858.43	1.0537	1.14905
87	148781	14	139.934	1363.93	102.405	85.2122	2351.93	2182.34	9.92046	0.158539	0.212374	0	6.61171	1.47426	0	0.227375	19.7123	10.4137	23.2205	841.347	0	0	0.788667	75.1941	33.5632	5.96075	1.45342	0	67.0725	15.6255	19.9387	31.7313	0.485097	0.601145	279.555	43.9769	356.398	3.76712	0.929048	31.6721	0	1.91817	0	3.76024	3.64635	270.832	588.352	3.1698	0.786223
88	149619	18	1045.16	1350.21	92.5512	131.315	2288.57	2114.77	38.7693	0	2.32964	0	4.92189	3.44564	0.176739	1.3224	99.0753	10.0986	165.253	1905.73	0.824923	4.61031	1.68922	177.343	27.3083	105.074	0	2.59873	80.7683	42.9082	155.196	133.408	39.472	52.5007	3454.94	291.548	465.311	0.887989	3.25787	93.7831	0.165518	2.40749	5.83174	2.46531	2.57977	232.116	558.53	1.79425	0
89	149784	16	870.074	1807.44	118.715	190.474	3168.17	2849.6	35.2226	0.745457	0	0	4.39962	5.52392	1.82384	4.28993	87.0548	28.3458	133.325	2373.5	8.8582	60.5578	1.13897	582.795	55.3765	23.2884	0.984036	0.924327	292.296	104.95	177.247	297.364	60.2293	59.1869	2519.34	761.472	1254.12	0	0	124.807	0	0	47.1572	4.5422	2.4183	405.406	900.656	2.11038	0.245681
90	150534	15	75.9513	948.337	63.0094	81.1395	1713.37	1550.89	38.4389	0	9.03237	0	2.5483	5.09216	1.05014	7.61465	64.5856	12.737	83.114	929.63	0.0305338	19.7627	1.61247	62.3863	95.1633	91.8468	2.39938	0.0949812	43.8943	40.0503	69.1096	97.4403	7.54867	5.34695	1704.4	207.32	130.153	2.0173	0.429202	44.7957	0	0.296448	0.586712	0.441638	0.43084	408.285	606.371	2.18843	0
91	150704	13	279.251	2019.38	196.863	235.56	2897.86	2621.48	104.594	0.00582428	32.3746	0	0.296956	2.12332	0	1.84671	4.07667	2.88155	5.9283	1653.83	0.430396	1.65042	0.777564	87.5504	67.4807	15.4939	1.20038	0	91.3835	6.29367	22.9529	2.25258	15.4015	51.4474	3450.04	224.789	287.952	2.1184	2.25427	127.83	0.614618	1.45228	0	0.797438	1.44027	893.42	1682.68	0.861219	0
92	152024	17	290.651	2259.4	169.562	170.689	3809.34	3304.94	107.001	0.925645	0.516671	1.77922	5.59825	3.53234	0	4.6646	96.553	5.59985	131.725	778.287	0.568533	0.771984	0.23889	146.02	120.09	217.719	1.22678	2.22354	70.9437	40.9743	44.3175	93.1775	0	2.79495	2013.85	191.332	698.421	6.18135	1.90514	117.604	0.976999	2.97683	2.46776	2.71918	8.88332	681.513	1294.86	1.67325	0
93	152213	15	209.034	2394.76	219.97	278.298	3390.46	3099.08	187.275	0.66392	0	0	1.48297	3.45836	1.21695	1.29117	4.50625	0.391139	21.1794	1140.6	0.0919545	21.5674	2.69066	0.417647	64.9601	11.9878	1.50799	3.49398	114.892	25.3575	13.7525	0	1.52002	5.25164	868.997	59.9318	77.1425	1.48393	1.9158	11.6954	0	0.220746	0.501128	0.512607	5.99245	1011.74	1951.84	3.29818	4.90585
94	153061	21	479.758	1090.25	86.536	141.389	2036.51	1924.28	51.0338	2.95357	0	0	3.46238	0	3.05855	1.8882	58.8387	10.3262	67.5092	987.968	4.68339	20.6548	2.36685	123.15	22.8554	287.424	5.25789	6.4982	124.378	51.8826	171.535	90.9839	12.853	78.5719	2957.59	330.951	623.434	6.81601	3.07181	44.6531	0	0.971268	1.56787	4.2593	12.3513	196.727	419.146	3.5323	0
95	153075	13	115.43	1383.93	105.102	113.075	2159.42	1928.59	43.8429	0.472174	0	0	0	0.446709	0	0.285141	2.79371	0.111811	4.11523	78.6909	0.193845	2.79807	0.0280083	27.3034	2.4931	1.11911	0	0	16.6681	7.47456	10.5446	7.12256	0	0.52839	108.86	8.22291	126.419	0.753916	1.36574	9.18588	0	0	0.652232	2.73516	1.52265	258.55	602.093	5.45321	0
96	154620	15	195.398	1437.24	64.9512	158.358	2516.3	2308.9	37.676	0	0	0	3.61419	1.02109	1.70485	0.0960317	21.45	1.79619	52.6201	612.899	1.97272	0.0705316	0.756505	70.8038	25.2956	280.438	1.47978	0.427368	9.57693	20.5185	4.97016	1.10367	10.31	8.28894	799.923	83.554	214.169	1.56528	3.00431	64.6985	0.0117819	1.49481	13.0399	2.49459	3.36356	487.346	921.997	4.1839	0.326638
97	156245	14	215.007	1395.58	83.3954	96.9776	2122.84	2026.94	37.3365	0	0	0	0	0.670214	0	6.22105	29.9598	2.11288	84.279	620.41	1.85499	2.12402	0	28.4685	0.0833272	212.642	1.51546	0	28.0173	6.42459	14.0725	34.7858	5.16758	4.7399	1600.91	37.5725	24.6594	0.18654	1.41752	55.693	0	1.08547	2.10859	12.6279	5.29263	430.787	780.936	0.978839	0
98	156571	17	243.597	643.854	54.004	72.7305	1266.07	1163.84	32.7337	4.52055	0.501265	0	1.10525	7.72638	3.38128	3.9702	29.3202	7.32481	76.8355	650.725	5.0222	10.3782	14.2087	34.8761	85.5822	140.229	10.4956	3.94975	64.11	49.3916	97.0059	28.6519	2.58513	31.1551	2103.6	307.965	171.149	2.20613	0.835314	86.8117	0	0.197319	1.41246	1.47561	6.80295	211.211	388.484	3.9676	2.5318
99	157565	14	426.724	1857.47	118.067	183.205	2758.35	2665.73	48.6861	1.39813	1.03833	0	0.724589	0.0949358	0.625502	7.80943	91.559	2.98475	198.553	747.881	0.180886	6.80814	1.65572	152.844	73.77	259.803	2.16806	0.67235	37.7137	32.7769	86.1829	0	3.61955	6.5746	2324.28	316.265	525.288	7.00917	1.26225	105.088	0.0920404	0.276393	2.86474	1.83482	1.2203	418.111	855.683	5.22257	0
100	157613	13	333.114	1689.02	137.716	154.055	2556.19	2421.98	22.3315	0.310911	1.99324	0.0335346	1.0634	5.47556	0.971642	6.58048	20.0491	1.69825	58.9598	1284.99	1.99076	2.91976	1.20683	119.591	67.875	14.959	2.23316	0	17.1083	6.30118	43.9359	7.43342	0.678699	7.44218	1132.02	63.0471	54.6542	3.60467	0.299481	24.742	0	0.600947	0.86089	526.102	1.65887	398.251	746.056	0	1.94448
101	158247	14	211.378	1174.42	101.132	73.2068	2049.68	1930.88	24.2661	0.267468	0	0	0.0544532	0.29151	0	2.30104	26.9674	1.65736	54.0971	319.837	1.07988	0	0	65.8956	33.5077	25.7206	0	0	30.83	10.714	49.8828	17.7227	1.61764	40.9871	1838.51	89.3827	297.791	4.13245	0	14.6163	0	0	0	4.38535	1.13662	292.462	577.637	0.390348	0.823177
102	158740	16	208.739	1168.17	71.9629	112.654	2045.88	1854.51	30.255	1.16245	0	0	8.02499	8.88931	0	3.08863	81.1322	7.57243	160.44	1048.38	0	15.2538	7.37252	155.272	177.847	294.042	0.776964	0	21.0226	11.0768	44.5388	21.8209	6.65283	3.95956	1812.19	78.5028	219.226	2.02322	0.101573	60.8463	0.489069	0.891289	4.09022	1.32095	2.11908	329.387	580.637	0.882731	0
103	159099	16	458.366	2704.48	198.926	305.739	3861.98	3623.08	132.626	1.01472	1.6113	0	0.797828	0.873224	0	1.33719	25.292	4.21712	110.839	1781.47	1.30622	9.77798	1.47047	41.503	287.172	445.346	3.37461	0.0689613	52.006	68.2133	2.46712	0.191632	0	32.8501	2849.28	91.8895	236.117	1.95254	1.13731	116.344	0	4.1133	0.637592	6.05165	20.5683	810.233	1546.14	1.38781	0.704161
104	159301	18	570.633	2268.01	155.123	166.117	3642.72	3310.55	75.2199	0.427129	0	0	2.0758	0.684411	1.71235	0	74.0076	0.468947	196.022	1241.86	0.563436	19.4	3.37503	277.126	109.69	403.653	1.8118	1.42757	86.2425	25.9931	183.274	49.5781	11.7628	73.9772	4358.81	320.688	564.21	2.3385	0.253115	147.535	0	0	1.74717	3.57462	7.13607	485.342	1019.58	1.02952	0.182139
105	161705	16	412.704	2134.86	163.745	277.629	3370.84	3037.55	75.0696	0.697463	0.195588	0	0.734584	0	1.39281	0	62.7221	3.03049	178.435	1428.52	2.23811	2.5856	0.770057	155.572	38.8371	556.575	0.0908766	0.929109	44.3793	46.7605	112.028	45.3133	22.2219	54.889	3168.59	427.897	451.586	4.40666	0.773144	87.591	0	0	0.202178	6.26258	2.23633	559.712	1184.37	1.09408	1.50455
106	163267	18	418.657	2741.36	213.895	285.435	4497.31	4147.72	123.042	0	6.28196	1.24231	1.44705	1.67521	0.572641	4.92242	72.3932	7.48051	76.4879	2582.34	0	17.1069	0.739224	10.1353	69.0114	1.92339	0.515916	4.84599	236.879	67.9646	45.3535	64.2764	1.25864	34.8791	2155.9	176.088	197.357	9.66828	4.74103	90.0269	0	0.403875	0.30094	3.6343	11.76	862.708	1749.41	0.736007	2.42518
107	163749	15	534.938	2600.92	205.877	260.436	3590.66	3385.45	70.3847	0	7.10734	0	4.13655	2.94609	0.631617	2.86324	11.2243	4.90061	10.2907	2578.07	1.13548	3.99064	1.93728	32.0414	170.416	0.517704	1.61007	0.113921	0	8.40999	52.6423	6.05281	2.59003	9.16847	2164.57	15.0289	257.999	3.95757	2.73402	58.7074	0	0	3.58979	268.248	1.94328	964.792	1876.66	0.900921	4.95012
108	164822	14	543.867	1453.56	118.251	149.68	2500.34	2374.48	47.0454	1.90223	4.73418	0	2.94955	0.699713	1.33606	5.54209	2.26044	12.8859	1.15863	2091.15	0.253125	76.5439	1.04734	204.423	21.169	8.09923	0.982351	0	2.48933	9.5048	30.3709	5.01678	2.82096	0	348.388	72.0763	388.152	2.81903	0	3.27386	0.62262	0	1.72799	0	0	405.74	964.542	1.04145	0.381941
109	164848	15	354.666	1733.9	126.128	154.474	2829.65	2659.76	37.26	0.492761	1.73811	0	0.0743414	1.51507	2.58335	0.0798218	14.4949	0	32.2451	1659.7	7.23786	8.21156	2.43891	104.246	49.4584	160.199	2.3921	2.78315	52.693	26.2823	12.4422	15.7098	1.55955	3.29944	1353.41	120.71	393.714	4.27335	2.11256	30.9951	0	0	0	1.55445	1.00824	504.293	1085.07	0	1.59496
110	164857	15	339.522	1618.14	91.2553	164.015	2499.9	2266.75	27.8059	0	0	0	5.39728	0.458044	0.739936	4.50526	35.7028	0.241169	107.703	619.344	1.16143	2.40593	0	62.0746	10.3755	19.5113	1.22993	20.5007	41.78	13.5131	3.17663	8.80082	0.12645	9.55667	1022.5	76.7292	93.0274	2.14633	1.23716	31.2549	0	0	0.861383	3.67052	0.875058	429.202	865.749	1.3948	2.70289
111	165147	15	240.138	2183.04	151.01	181.903	3240.05	3060.76	56.7688	0	7.44113	0	1.67043	0.440656	0.263791	1.81224	26.0669	3.50819	155.062	893.959	0.602612	1.91943	2.91352	297.77	49.2736	224.047	1.28746	0.0388283	20.5284	16.9836	80.9165	23.2328	15.3498	16.8402	2952.95	225.739	531.405	1.75139	0	88.8699	0	0.277936	3.22724	0.872272	4.67363	480.63	964.55	1.69577	2.72143
112	165253	17	434.746	1433.47	116.337	155.959	2600.8	2408.64	72.6149	0.131783	0	1.90783	2.0485	1.08412	0.310361	3.89023	79.1849	9.47033	32.2177	793.052	1.65124	5.55894	0	136.28	60.9799	7.30965	2.3064	1.66508	73.819	3.66559	25.4586	21.6897	2.34925	3.26662	805.762	104.714	332.742	3.9036	1.38193	56.051	0	0	7.14455	1.47008	2.82575	406.233	664.68	1.51951	0.178636
113	165676	19	695.508	1810.74	94.8579	161.358	3220.18	2730.15	32.495	0	0.146836	0	1.60305	0.460856	0.298927	4.66891	70.5639	17.9427	209.679	2584.9	1.32405	14.921	0.064013	222.214	22.7907	723.263	0.432848	3.15924	196.697	61.8153	98.8765	213.3	20.2541	13.9008	2157.29	374.18	1115.9	3.51228	0	92.3664	0	0	3.11374	4.37154	3.60334	386.701	783.69	0	0
114	165899	17	967.174	2743.15	185.519	313.447	3836.67	3695.79	63.5627	1.30221	2.72541	0	2.90575	3.3959	2.171	4.32279	120.768	50.4407	244.722	3992.05	14.1015	6.90582	0.292992	244.465	139.905	285.166	3.83018	2.27935	287.249	60.6538	230.284	175.372	35.3136	38.7275	3657.16	647.157	955.021	0	0	173.79	0	0.124412	1.27369	3.92926	6.13586	692.458	1556.78	0.634628	0.575153
115	166075	15	192.27	1696.58	116.34	173.888	2711.97	2502.62	71.2108	0	1.33193	0	1.11464	1.82339	0.712791	3.65401	55.924	9.74691	69.7698	1272.32	0	2.21178	0.226364	11.9674	9.50836	25.9397	1.22346	2.31516	72.0148	3.38707	0.400707	1.9826	3.01438	0.749677	267.861	21.53	96.3344	0.432309	0.0466812	31.4143	0.191072	0.270885	2.00014	1.57651	5.09386	412.779	929.617	5.87246	1.34555
116	166137	17	360.762	1524.47	108.47	142.69	2574.68	2364.07	50.0186	0.394599	2.55836	1.25472	1.62167	1.01159	5.40448	0.26159	23.5036	4.31826	70.2744	813.025	0.346558	8.20672	1.30081	72.1387	21.0731	69.5049	0	1.75446	106.816	72.8484	192.358	97.728	43.7379	81.8553	2615.39	468.238	187.665	1.64838	5.5047	104.282	0	0	1.06899	0.831881	1.90651	398.631	763.802	2.71332	4.72097
117	166474	18	180.875	1201.49	90.8312	119.648	2104.17	1971.42	23.3525	0.605742	1.37531	0	0.200286	2.05637	1.89822	0.396925	97.2668	18.1549	202.228	1302.82	1.817	4.90578	4.42833	171.094	96.3753	186.323	0.236789	0.49767	69.1512	21.416	64.6514	20.0283	5.50422	9.36493	1277.76	26.2352	220.395	4.83597	2.00447	67.2481	0.788936	0	6.4542	3.78745	3.37276	341.109	601.873	3.60914	0.688772
118	166511	15	298.836	2083.82	114.003	130.486	3072.01	2790.65	34.2555	2.3204	0	0	3.35799	1.26003	1.66135	0.129939	78.8674	7.25975	294.09	681.456	2.35609	9.56004	2.11959	311.566	472.78	167.328	0	0	15.7376	27.4784	28.6254	148.282	0.663827	4.85253	1569.63	175.347	320.269	4.24927	0.0501411	82.8727	0.98118	0.113135	14.5869	1.75212	1.34644	517.503	927.761	1.0939	2.53621
119	167281	15	477.319	1196.93	93.1026	143.625	2227.36	2157.06	91.1253	0	0	0	2.9312	0	1.39013	2.36081	41.1547	6.76967	33.7916	919.812	1.78852	29.5279	0.417419	52.0352	17.9032	25.2485	7.4146	3.26633	4.89155	27.0769	108.73	175.512	32.5453	91.8021	3188.44	167.061	305.455	3.69465	0.610422	11.5399	0	1.57435	0.932968	2.19521	23.1354	232.783	477.868	0	0.785093
120	167691	15	543.549	2196.34	226.246	230.755	3362.34	3218.36	85.0238	0	1.36909	1.55051	1.01695	1.79936	1.48545	1.5838	25.5278	2.87822	22.1161	1187.74	0.22578	4.04274	1.70487	25.8671	200.264	1.9321	2.9234	2.18896	6.07322	18.3157	8.19164	0.234256	3.23813	2.35924	563.488	140.661	448.714	5.40604	0.364275	23.7025	0.288864	1.78877	6.03555	1.8898	4.53755	730.601	1530.38	3.194	1.96533
121	168429	19	587.13	1187.63	90.2855	106.827	2306.1	1976.69	47.6781	0.579585	6.8079	0	1.81541	0.878811	3.53746	6.47975	37.7929	7.57142	142.544	1392.23	3.89795	10.185	1.96835	221.798	59.0997	22.474	0	3.93379	15.5609	24.6469	66.0386	333.842	12.2992	10.5483	2179.1	60.4715	306.366	3.96028	3.66467	81.5742	0	0.306806	1.73913	107.599	17.5924	343.449	573.036	0.0914005	1.25618
122	168710	16	347.954	1618.25	106.671	166.433	2602.77	2275.65	58.2029	0.5756	7.86233	0	1.2872	2.81986	0.0401951	0	17.5017	0.771519	45.1481	686.47	1.56571	31.4868	4.65299	44.7948	23.155	78.9835	0.820105	2.75806	58.7024	16.3534	14.725	61.3362	1.28806	3.57732	661.926	72.2331	381.431	3.26916	1.58078	42.2723	0	1.57139	2.71633	8.30719	0.412788	306.782	617.218	1.29064	1.28141
123	169210	17	473.428	1510.03	108.192	185.926	2613.74	2613.64	49.916	0.366206	0.153273	0	0	1.99351	0.861285	6.05216	21.8701	0	127.482	1286.96	1.58263	11.6431	0.307347	120.448	61.9863	104.152	4.714	1.92058	204.794	56.0933	220.705	68.9211	38.8929	14.2285	2453.77	657.631	767.614	1.4721	0	90.7688	0	0.791872	1.68479	0	2.37517	432.305	778.041	2.47905	2.19336
124	170605	15	137.098	1119.5	83.3049	112.268	1875.62	1717.14	47.7577	0.966521	0.619243	0	0.882268	0	0.0530176	0	3.57956	0	0	362.807	0.473119	10.132	0	53.3076	4.94894	1.97002	1.96401	2.95077	0	5.12853	0.986329	32.3496	2.71712	0.202085	80.3664	30.5931	111.687	3.3772	0.472645	42.9422	0	0	16.1547	0	6.80719	330.358	588.133	0.301981	3.13431
125	171715	15	159.719	1097.44	70.6362	87.071	1850.65	1813.97	48.1023	0	0	0	3.27238	1.83042	1.85248	12.6649	27.3905	2.79621	69.1398	1360.04	1.88057	12.4483	2.33239	73.1282	117.454	224.468	0.51093	0.0228602	18.2679	18.3155	8.43187	8.34222	5.11563	1.05065	432.34	96.8738	148.377	2.96955	3.22868	34.9056	0	0.795027	1.31871	0.643429	2.95961	280.027	587.31	6.54152	0.0973716
126	171842	17	335.547	1359.17	78.1687	144.152	2246.55	2213.48	50.7704	1.874	4.08479	0	1.9412	2.03904	0.875284	10.0872	117.068	6.06434	202.667	1274	3.24787	47.6089	1.29812	94.2043	80.0565	44.9475	1.76589	2.70165	70.6524	86.0808	364.564	23.1435	27.2982	61.6564	3597.55	652.188	772.17	0.954012	0.656043	71.9347	0	0.695405	1.70094	44.8746	2.43828	309.48	660.199	3.66804	0.902164
127	172806	16	123.861	1110.37	65.4789	109.848	2097.46	1988.76	44.1702	3.57084	329.529	0	1.86617	1.26504	0	2.42199	57.126	1.72527	30.5942	74.5958	1.41102	44.3439	4.30404	0.531858	15.1294	2.94317	7.38156	2.94705	0	5.19367	24.9557	3.01501	2.81321	9.63266	869.869	98.8713	141.738	1.66519	1.23226	4.34938	1.51643	0	0.998513	1609.46	2.57528	419.556	865.625	2.5628	0.262878
128	173757	12	131.57	1139.23	77.0412	126.734	1710.12	1632.45	66.2948	0.86705	19.1156	0.82019	1.6061	1.50529	0	0	1.78806	1.59789	7.7356	502.711	0	0	1.12863	32.0568	54.9847	29.8689	0.0537889	0	88.8447	13.3827	4.20621	3.73545	1.32112	1.86519	288.153	96.9245	117.497	1.8071	1.21083	38.18	0	0	0	0.966216	0	397.075	845.123	0.8764	2.7117
129	173949	16	162.634	1522.63	91.2262	119.409	2594.66	2310.14	46.9248	0.756124	2.9436	2.43446	0.802989	3.46431	2.24027	7.28086	18.6462	0.0580557	85.7704	594.476	2.34178	5.34612	1.93258	44.934	18.7489	121.883	0.361871	0.875227	0.693539	17.6464	3.75358	5.21106	1.07226	1.88235	1570.29	96.8449	84.1168	1.16367	1.68706	6.13461	0	0	0.501981	1.17938	4.08782	365.632	645.445	3.31762	1.06276
130	174385	15	154.316	832.457	51.3512	76.191	1461.9	1351.84	42.9735	0.897516	0	0	0.0886423	1.86157	2.94587	4.93926	17.7302	0.899291	40.437	307.466	0	77.9142	2.76945	54.9958	24.7298	2.18377	0	0	5.63654	18.2233	28.0767	6.79481	5.1445	0	771.631	77.6806	258.386	2.41513	0	18.9568	0	1.0521	1.1217	0	0.396898	263.318	528.544	1.13207	1.42652
131	174466	15	615.805	2361.55	216.383	291.677	3341.94	3209.21	128.363	0.442537	0	0	3.78905	1.09376	0.40815	3.54327	77.2798	1.64391	225.889	1096.61	2.52272	6.51746	0.5914	31.5834	125.708	252.109	0.030312	0.24183	62.3239	37.7846	24.3833	1.22685	3.48415	39.2137	2464.74	109.112	168.228	1.82752	0.926896	162.803	0	0	3.76888	2.3398	10.5561	1087.14	2032.55	3.86919	2.25254
132	174926	19	575.139	1466.99	117.533	153.623	2649.02	2520.93	28.1179	0.172857	3.18976	0	0	3.22739	0	1.8224	39.9646	0	47.9696	633.199	4.70603	7.68677	6.03122	161.738	36.0901	218.496	0	2.90522	34.6017	67.7183	33.6188	29.3057	18.7132	28.3326	1510.18	207.111	406.224	1.99362	7.6318	147.008	0.695436	1.48263	2.65386	4.6508	11.2869	365.14	828.955	2.15375	1.6723
133	175698	23	749.083	2494.51	212.704	277.623	4178.91	3782.53	145.616	0.72098	6.06927	0.240685	2.14307	4.76955	3.15232	3.82935	61.8638	18.9611	166.861	3026.33	0.804878	47.4837	2.34905	211.583	38.0297	263.614	3.10224	3.51834	114.711	64.1804	124.038	294.551	2.48372	25.1537	2733.54	491.851	1125.42	4.04236	3.89206	247.601	0	0.0542618	49.715	3.1249	5.51999	513.317	953.897	0.59951	2.53
134	175795	15	336.069	1010.22	58.3677	71.1022	1779.03	1547.17	23.0545	2.18415	0	0	2.7085	1.11954	1.65494	3.0406	20.2296	9.05257	13.0833	352.022	0.825417	14.1679	2.48293	25.8956	11.2234	45.8176	1.81306	1.09955	222.637	41.0392	36.0139	57.2022	16.1662	15.4984	1087.85	76.2947	245.84	1.4043	1.55392	89.7658	0.245802	0	12.1981	0.0555229	1.22502	273.531	452.687	1.75822	0.616766
135	176279	14	124.686	1277.42	64.3079	83.1311	2187.42	1976	10.2697	1.46039	0	0	1.18163	1.19495	0	0.492609	42.9077	1.73796	37.8352	177.756	0.181345	30.3304	0	2.56181	46.6817	2.39145	0	0	24.3277	16.5999	5.28187	51.6527	2.85518	0.0578352	80.878	24.4271	19.0665	3.16475	0.0418757	23.8187	0.329805	1.45734	0.463518	0.0782519	14.478	400.595	681.06	1.59044	3.0724
136	177533	16	603.987	3196.09	307.335	332.61	4682.03	4312.07	89.4981	2.91189	8.4119	0.41844	2.29549	0	0.55914	1.06839	131.333	7.20025	233.283	3080.63	2.02744	1.81417	0.729028	178.918	245.242	251.428	1.25907	3.22514	75.7168	20.7736	174.453	91.5421	3.64038	45.8845	4630.45	533.618	656.052	5.61762	0.5543	135.859	0	0	2.49956	0	1.47609	803.658	2076.58	4.71178	0.626847
137	177587	15	198.901	955.66	49.4353	70.172	1808.9	1640.68	45.2441	2.48346	0	0	2.39878	3.05864	0	10.6892	34.8405	6.21647	84.2572	512.159	2.25234	2.36007	10.499	44.683	24.896	21.6614	0	0.907823	11.8109	19.9083	75.2028	17.0829	0.115987	21.5463	1332.77	195.663	194.36	0.731224	1.24938	68.6203	0	0	0	1.56851	4.47394	213.606	548.031	0	0
138	177870	18	323.578	1644.74	128.519	217.42	2916.09	2718.14	95.597	0.922252	0.969508	0	1.10791	2.637	1.46483	12.2966	119.485	14.7977	265.612	1317.19	2.69763	49.0817	2.75093	127.75	37.4251	460.077	1.42556	1.12189	93.0835	28.3928	163.153	109.899	8.84023	23.4863	2687.87	216.18	726.248	2.75975	2.20394	92.4224	1.64132	0.955901	3.73648	2.90424	2.72646	484.098	1162.65	3.50556	0.538418
139	179866	20	1372.78	1029.15	79.8669	91.7325	2065.05	1823.17	25.4454	0.227687	0	0	4.13372	3.82174	1.02122	3.10703	31.5057	5.85621	125.933	1728.06	3.81304	0	3.49222	16.2272	42.1715	214.782	1.1332	2.92358	146.828	30.7875	89.2618	37.8518	6.48917	4.58526	1846.04	40.3038	2.07814	3.07226	2.19913	82.4558	0	0.841887	1.32293	1.44508	3.29769	365.768	799.318	2.03773	0.790468
140	180680	15	234.504	1745.97	131.699	186.035	2683.05	2532.83	76.9615	0.0202122	0	0	2.80372	0.596376	0	2.71688	74.4136	1.36581	146.935	798.035	1.21803	16.6543	1.55897	72.9435	133.399	70.2315	0.873699	0.139089	17.3281	11.9332	86.476	53.1036	1.8282	23.4581	2423.03	275.63	316.325	1.07798	0.898202	70.8779	0.822051	0.848086	0	0	2.27111	483.139	1081.32	1.2649	2.324
141	181771	14	363.275	1565.91	141.498	210.683	2623	2345.64	83.1393	1.58354	0	0	1.28671	1.24273	0	1.89015	31.4435	1.5011	59.0313	348.047	1.24289	0.0469431	0.0208068	26.5823	4.55221	4.73327	2.6341	5.02807	74.5121	15.0793	16.6154	35.4598	6.67824	4.0658	834.791	65.9336	572.995	7.54125	1.32883	44.6254	0	1.02832	1.46901	1.44474	6.62349	335.435	704.476	2.37705	1.66834
142	182556	16	232.954	1229.62	70.1884	124.055	2289.86	2028.37	14.5303	0	2.63168	0	0	1.04404	1.42886	23.1891	70.0427	6.88714	122.486	2040.31	2.17479	34.1771	1.99732	34.088	23.0794	152.72	0	0	208.29	32.589	78.9686	7.69772	21.5979	26.0051	1968.62	55.8074	108.555	1.01155	1.13838	7.88031	0	0.610211	1.49243	0.999629	5.75465	261.652	576.518	2.30288	1.85729
143	183276	16	318.115	1804.39	138.732	190.06	2878.17	2776.71	45.6661	0	0	0	1.68097	0	0.357377	1.56585	7.21483	4.17944	2.74189	484.583	0.667786	2.69087	0.916734	62.9855	54.2996	27.4922	1.77573	2.5582	18.2686	1.91306	2.27092	0.668489	2.63598	1.87786	418.097	60.6205	443.575	2.88322	0.277897	1.91162	0.102138	2.50315	0.44494	3.53376	6.61393	484.222	980.029	0.00835425	0.662817
144	183283	17	470.014	1662.03	158.05	128.964	2635.25	2338.27	56.7341	0.69471	7.21573	1.63776	3.33011	0.504278	1.74706	3.63074	90.4668	4.4631	220.548	1542.07	0	4.32408	0.31482	127.634	23.4734	117.283	0.0769683	1.10042	92.2765	10.1047	105.301	331.423	4.52777	17.4249	2524.71	265.938	713.062	4.82407	2.12874	38.0758	0	0	3.88632	0.556315	4.47484	388.12	599.438	1.55505	0.756091
145	184849	17	206.121	1493.39	98.1372	129.89	2579.3	2315.46	42.6088	0	0	0	1.14576	8.55173	2.80797	11.7386	21.4644	11.9398	92.5024	2317.63	0.24493	20.1916	1.90978	235.176	19.0317	47.0778	11.5724	0.179215	104.718	45.718	140.253	26.5685	27.0012	41.0679	2317.7	335.672	764.393	7.37807	0	106.989	0.0203869	0	2.86906	0.68705	1.19558	366.214	918.723	4.4887	2.73513
146	185002	15	268.417	1552.27	117.147	124.357	2482.18	2214.52	66.899	0.671345	1.78114	0	0.453164	0.959983	0.8835	1.37079	35.1669	1.30929	113.822	580.925	2.21252	2.01255	0.848603	21.0942	29.6776	0.564381	3.55448	1.30553	8.22363	2.4877	4.1412	9.74794	2.71719	2.37219	689.563	149.089	138.18	2.24478	2.84932	24.8452	0	0	2.54991	8.23579	3.16014	456.94	955.19	4.86027	8.31192
147	185372	15	133.209	1164.05	76.2489	78.5325	1941.76	1775.96	40.3666	0.185692	0	0	1.39574	4.26513	0	2.82887	27.8194	4.80555	45.146	590.594	2.18221	1.77914	1.4881	67.5428	20.1628	16.384	0	0.721478	2.76845	12.6568	19.3427	12.705	2.8978	3.04598	396.173	30.1744	192.373	0.19546	0.768819	15.1424	0	0.539003	0.600707	1.55545	2.59877	337.075	613.826	6.12749	10.5341
148	186010	14	448.002	2530.41	162.424	259.577	3441.21	3210.79	41.8203	0.217999	1.60203	0	0	1.06153	0	1.25481	69.7268	1.69319	145.84	692.253	1.51053	236.267	0.431123	189.36	86.576	66.328	2.90207	3.34617	91.6921	44.093	205.889	345.415	13.3384	19.6899	2401.6	328.204	1076.75	3.70432	1.63611	34.5684	0	0.404073	0.331398	285.104	11.7566	698.629	1717.57	0.761045	0
149	186640	17	891.077	799.742	56.0262	95.8917	1526.83	1402.99	18.5569	0	5.63757	0	1.58311	7.40032	0	3.04796	18.5624	13.1447	48.1013	753.616	0.382509	13.108	0.0259051	52.8529	35.0157	9.62255	0.833223	4.65595	24.1095	14.019	20.1111	35.0339	4.43865	2.32968	391.265	116.168	160.55	3.89858	2.36063	50.9431	1.25113	2.91316	7.87715	10.4484	6.37238	317.086	600.331	2.8866	3.96735
150	186989	13	76.1074	1075.91	101.816	79.4992	1800.88	1676.68	41.0669	1.27135	0.861795	0	0.256417	0.0537723	0.459938	1.87367	3.16965	0.618861	1.59365	179.739	0.333105	0.768054	0.592749	12.7992	0	39.0704	0	0.651229	0.730663	0.675185	1.25581	18.6256	3.44759	0.827953	252.662	66.5396	92.1341	3.52531	2.80298	15.001	0	0	1.84194	11.6623	4.72809	257.073	512.774	0.738166	1.17599
151	187197	17	307.544	1886.76	142.256	206.656	3107.87	2871.81	29.2468	0	2.82918	0.64905	0.995729	1.07809	1.94261	3.60467	143.572	1.18749	183.491	974.439	2.26576	20.1883	0.824971	131.828	218.915	2.74113	0.897869	2.58109	122.689	11.6258	116.877	19.8845	2.77647	3.21363	1574.56	203.106	686.23	5.27376	1.57027	54.8028	0	2.18037	14.0797	3.83153	0	453.386	870.709	7.31169	2.61016
152	187427	17	502.939	933.935	66.6138	91.6005	1729.37	1533.07	45.8659	0.163203	0.336363	0	1.09633	4.61491	1.59403	0.225752	20.6228	12.8646	87.3954	843.51	3.14784	5.16627	1.90798	51.8881	33.1128	100.861	7.14053	0	92.6922	26.766	162.783	61.8439	25.3451	78.1879	3268.84	215.637	251.079	2.75076	0	20.3038	0.279839	0.953074	1.32279	0.761197	2.00584	310.67	556.697	2.51269	1.98337
153	187458	13	123.992	1756.33	153.545	135.665	2632.41	2516.64	29.8043	0.208656	0	0.693781	3.89726	5.7197	0	4.14288	58.4086	0.233488	193.425	1071.32	1.80386	0.971943	1.21563	136.013	43.3273	81.2847	14.8509	0.162968	47.766	62.3235	234.67	9.41941	16.4336	49.3496	3497.19	504.893	691.942	3.62067	0.167719	203.232	0	0.590597	4.53793	1.50521	4.96087	716.677	1395.1	0.975205	1.65774
154	187571	14	259.228	1248.86	67.815	112.275	2174.1	1959.22	23.0511	0	7.6531	0	0.451478	0.0245487	2.93141	0.472258	45.2923	3.31523	109.997	854.697	0.572009	4.17103	0.94325	130.979	140.534	107.945	1.14133	0.858432	26.2118	14.1858	10.841	120.939	4.93679	25.2544	1218.96	69.0025	153.626	0.3402	3.21689	58.3529	0	0	0	119.33	3.1069	506.433	946.12	1.56287	0.158656
155	187575	14	256.186	1395.58	86.8928	131.963	2332.49	1966.26	29.7325	0	0.456101	0	0	0.627602	0	0	3.59116	1.423	0.0107699	460.504	0	1.57784	3.71386	26.3241	14.8046	13.408	0.8585	0.976886	10.2381	0.243727	8.26041	25.2882	0	1.5393	326.199	105.659	725.673	0	0	53.3708	0.672334	0	0.0532299	1.84632	0	244.332	581.55	2.20641	0.95127
156	187770	14	173.73	1165.94	114.477	127.917	2080.4	1988.79	74.5371	0.473432	4.78309	0	0.695733	3.47653	0.32067	0.500232	76.3344	7.24426	106.878	1440.51	3.88603	16.3181	1.94968	87.1712	79.7147	31.513	0	1.71876	168.947	15.1891	17.7179	28.9953	5.74186	1.56114	713.954	65.7755	239.675	1.39048	2.68788	14.7567	0.930357	3.25238	0.250304	68.7387	3.54233	398.702	1002.96	3.0974	3.60287
157	187808	15	416.588	1442	78.7445	132.828	2485.07	2295.25	42.7552	0	0	0.10791	4.63593	2.81945	1.76119	2.25334	44.7116	4.5899	124.775	2330.94	3.0078	11.39	2.85675	431.542	110.211	1.69181	1.5413	0.630044	8.47696	1.53117	224.911	0.0593144	2.54176	20.5033	2159.98	352.964	894.878	1.5899	1.51396	166.061	0	0.289312	0.981641	3.72859	3.43296	320.459	740.956	4.4712	0
158	187974	16	483.909	1131.82	79.4193	130.466	2122.84	1877.68	68.8401	1.13906	0.142337	0	1.44175	0.584623	0.483281	7.92038	35.5537	6.49156	79.4644	960.182	0	4.3868	0.318677	68.6275	4.00189	27.8845	1.33796	0.158798	70.3787	15.5294	18.893	16.0732	0	1.89339	322.216	83.7909	311.369	0.649839	1.2263	34.726	0	0	0.641057	2.11633	4.00496	322.743	617.826	2.02736	0.597038
159	189556	16	431.749	1228.87	124.812	111.018	2163.13	2086.05	48.7478	3.28714	2.60048	0.48711	1.76953	1.35473	0	0.014464	6.16611	1.39722	8.19201	938.571	1.19748	52.4174	1.56208	83.4958	72.5132	6.26409	3.78647	0.68267	116.676	6.97827	64.6318	38.5679	7.87626	1.25465	600.816	139.737	625.483	4.10585	0.597263	54.9391	0.551373	3.37306	3.46366	3.95175	2.69072	683.111	1279.43	3.71069	0.826098
160	190311	16	322.551	1624.05	106.994	134.35	2555.9	2491.98	22.0798	1.46262	4.01373	0	2.54506	5.16353	0.245708	1.70672	2.00683	1.09271	3.74539	1695.72	3.15928	28.3109	4.50517	206.234	22.0079	116.612	1.34201	0.836667	246.729	26.1452	29.3122	44.2529	4.57589	1.90018	407.166	118.444	563.315	3.09351	0.564652	38.7514	0	0.942234	16.9521	4.07828	2.89151	455.001	994.978	0.320437	2.70059
161	190677	14	158.264	1668.34	131.792	214.933	2620.74	2491.85	63.5604	2.6911	0	0.235362	2.59467	1.93323	0.621694	1.73269	14.9908	0.443837	20.9865	331.523	0	33.2939	0	25.2204	47.439	1.12168	0	0	12.3695	3.66696	10.1204	1.95644	2.54469	2.45708	733.652	54.531	388.834	1.75365	1.0829	9.2808	0.459629	0.687384	0.259051	4.30668	1.95333	321.664	678.655	0	0.90991
162	190695	12	82.4618	845.364	54.29	96.5273	1432.05	1331.56	53.375	0.302844	2.57524	0	6.17706	0	3.10613	1.40461	22.6488	11.8195	62.3813	616.384	0.569372	2.79821	3.87517	37.788	15.4287	96.8373	1.92595	1.09432	34.1242	17.7553	18.6172	12.0085	10.8427	0	792.51	123.204	554.684	2.254	0.206124	40.7902	0	0	1.8252	1.5437	2.68376	345.027	725.558	2.05517	2.76661
163	190918	14	156.777	1246.09	76.7815	122.572	2070.68	2039.57	80.7325	0.837779	2.21503	0	1.78207	0.184061	0.459696	2.89005	20.6039	2.16202	24.1936	1003.45	0	1.23304	3.16272	17.6582	43.6084	69.5377	0	0.912313	20.8317	48.9272	36.0995	8.36612	11.8411	33.8798	1731.77	46.0645	15.1326	1.85697	0.467421	60.3151	0	0	4.75528	1.51742	2.4127	462.23	991.707	6.6126	0
164	191254	13	111.759	947.772	64.6253	57.472	1561.23	1467.11	34.7007	0.241116	38.0399	0.59283	1.2184	0.680398	0.405652	0.876009	43.9038	5.0699	28.1723	505.901	0	11.4196	0.649532	149.326	20.4616	4.48493	2.41683	0	6.43823	10.5759	18.5131	38.6139	1.68458	7.76589	1329.64	63.1977	117.115	1.24761	0.0608239	2.36984	0	1.27252	0.520323	25.1426	0.5919	365.726	751.956	0.58856	0
165	192950	15	172.525	1176.88	72.9528	112.582	2023.22	1829.81	35.8139	0.687219	0	1.05726	2.45185	0	1.39846	0.503053	26.8152	0.21198	56.7067	253.998	0.594091	2.18719	0.447573	20.9173	9.03454	58.328	0	0.899899	1.27799	0.980255	28.3587	3.63384	6.77386	7.72136	1107.8	26.8793	43.8176	0	0.547726	8.84179	0.0694433	0.416047	0.164406	0.822829	8.32394	336.238	643.8	1.96785	2.6374
166	195237	16	120.13	1065.91	52.7528	89.652	1784.3	1598.7	22.5627	1.70849	0	0	23.2429	0	1.80531	2.0258	21.0511	3.81907	3.12356	66.4558	0.820701	8.72916	0.655299	4.81644	9.6874	6.67558	1.06649	1.03934	0.0834756	15.2143	1.58781	2.99961	0.00629038	2.82994	211.592	74.5655	187.291	4.61559	0.333746	2.56416	0	1.95629	0.717349	0.384888	3.99879	306.016	640.621	2.25036	0.672051
167	195818	14	157.78	1793.85	141.382	162.38	2579.25	2553.78	35.0098	0.372822	0	0	5.55549	0.242175	0	1.6373	15.3188	1.93998	52.4698	327.099	0	0	1.1472	15.0559	9.98696	21.3881	1.77649	0	0.859181	1.42844	5.20145	198.389	0	8.20079	2124.6	60.5952	119.684	0	0.0384676	55.662	0	0	0.974792	0.814924	0.428121	308.789	549.126	1.618	0.253824
168	196268	16	375.577	2414.61	193.53	228.227	3408.15	3231.87	65.3921	0.791108	9.12171	0	1.57128	3.19682	0	2.83424	150.053	8.75928	269.46	2473.1	1.66245	1.78909	1.65402	202.902	217.099	465.838	0.584436	0	64.9338	7.15434	176.49	67.4978	6.1282	1.30485	2235.12	207.184	395.638	0	2.01117	46.8277	0.595175	0	3.60844	0.797305	3.28214	598.139	1283.25	3.75858	0.376676
169	196477	18	227.304	1486.13	107.989	150.53	2497.43	2314.44	52.8777	0	0	0	1.38722	6.98193	1.26958	0.304041	131.036	7.08143	269.578	978.436	4.75317	9.12797	2.03289	64.5768	63.3095	169.202	1.73667	1.58702	14.0808	7.58245	6.05843	4.0305	4.34576	7.87304	1410.13	4.36678	56.3	1.39824	1.1214	22.1085	0	0.24349	2.13709	1.29757	2.27177	401.637	757.74	3.83105	0.0846365
170	197723	16	197.395	1615.93	107.618	155.979	2985.56	2578.54	53.8082	0.723008	2.39283	0	2.57779	0.355123	1.68177	1.01274	88.8477	3.51864	212.766	486.116	0.75984	4.138	0.0379389	84.8167	17.9407	193.35	1.27446	0.807936	7.62516	15.8469	35.4916	4.39646	5.45674	4.66808	835.271	27.4857	123.641	0	0.616249	33.7056	0	0	0.297725	3.99695	1.65915	575.048	1064.24	2.9021	0.0384819
171	197879	16	330.482	1569.82	111.907	116.425	2572.87	2329.94	8.01581	0.809531	2.02052	0	0	2.44415	0	4.2742	26.8639	11.8891	73.3625	383.443	0	5.08952	1.17505	90.113	53.9926	47.216	0.75665	1.44782	118.898	42.1934	40.9968	14.67	4.36065	0.580866	624.316	133.826	329.385	0	1.59674	111.011	0	1.71868	1.32492	0.78621	2.36724	432.207	830.39	1.82442	4.0522
172	198563	14	212.838	1338.19	77.1363	145.495	2044.11	2047.59	72.9861	1.64551	0.0937011	0	1.71996	1.71258	0	0.300984	7.729	4.2403	0.142255	401.987	0	3.53329	0.142098	64.8241	38.5525	43.4476	6.36111	0.986801	48.4249	13.8479	0.202501	8.45191	15.3499	1.93899	444.411	211.957	327.145	5.74759	3.72957	119.371	0	0	0	5.14393	11.4593	515.709	1003.79	2.19259	0.214922
173	198689	15	155.146	1062.77	77.842	137.209	1902	1783.21	41.8244	0	2.82588	0.00089243	1.81045	0.955061	0	0.608878	36.5141	8.56328	32.8707	214.964	0	25.5271	2.06961	17.1478	22.5969	35.2067	0	0	2.19312	1.29109	8.81652	67.3883	0.884107	7.98668	1323.39	51.9131	8.36129	0.328506	0.784191	22.7288	0.583603	0	0	0.726424	1.73187	346.119	667.325	2.57352	0.808457
174	199520	17	374.301	1365.78	101.633	144.284	2115.93	2123.91	46.9205	0	2.61597	0	3.64815	3.63089	0.443421	3.34974	40.0419	2.13155	104.002	683.481	1.69124	7.81499	1.19692	5.72869	19.5255	36.2716	2.32779	1.81628	23.3635	21.8146	34.0498	6.31363	8.88573	22.7909	1294.81	144.088	58.8724	1.5515	0	20.227	0	0.705824	0.139745	4.64301	1.1754	292.126	635.871	0.023408	1.84853
175	199867	15	222.636	2467.31	188.222	215.758	3655.21	3502.25	42.8165	0.0960053	25.2481	0	2.76694	1.19904	0	0	71.3419	10.3352	193.055	2788.85	0.160853	0.413674	1.11871	163.627	128.521	248.963	0.450257	1.54809	217.121	28.4382	3.66407	116.639	4.09124	3.35126	3213.53	56.9841	173.401	2.56234	13.5751	46.6623	0	0	0.313034	1.8067	3.68981	937.38	2062.9	4.14407	0.482395
176	199913	17	871.686	1631.75	111.04	139.008	2564.62	2487.63	32.5443	0.525256	4.17191	0	0	1.94514	0	1.05287	40.084	0.514698	95.6412	909.892	0.745999	1.50263	1.66692	72.6432	13.0381	236.059	0.844855	2.35976	131.084	33.2943	60.6376	19.3008	0	0	748.136	163.713	309.945	2.59311	0	124.666	0.67021	0	6.77013	1.92155	4.727	401.448	866.674	2.41322	0
177	200100	14	631.438	2527.77	245.814	343.457	3339.73	3084.71	115.72	1.69677	0	0	0	4.61271	5.76903	3.59767	85.1148	2.2511	370.582	2097.85	0	4.21358	1.21836	94.0031	70.2248	301.256	2.49115	1.38048	50.9745	10.0419	137.296	106.521	5.78909	11.4676	3007.15	349.275	390.797	0.684673	1.46171	106.13	0	0	0.436967	0.0591153	4.04023	770.42	1715.99	2.09379	2.29881
178	201004	16	316.653	2262.81	135.374	140.118	3507.78	3201	19.2065	1.14139	0.998521	3.27971	0	1.93901	1.48259	1.44543	79.6284	18.8092	203.085	1050.04	1.4808	38.8408	2.60631	133.157	83.4132	217.63	2.50581	0.649761	378.63	51.9862	18.1805	35.042	1.65854	4.94157	1643.58	202.097	871.169	2.78176	0.725544	117.742	0.928318	0	1.17693	2.93347	7.32713	608.209	1292.69	0.337728	3.08438
179	202364	19	597.37	1163.65	104.82	148.669	2115.36	1953.6	60.1833	0	2.62537	2.27615	6.13202	20.856	0.491946	4.90011	157.455	21.0272	287.057	1086.64	1.3048	9.5017	0	46.7631	58.8728	1.29	3.88855	2.26345	75.8528	75.4551	126.578	37.7981	40.2722	137.874	4093.12	372.799	253.627	2.46967	0	234.41	0.195344	0	1.12716	4.37332	18.87	476.626	923.518	2.74664	3.49346
180	202538	16	306.468	1452.16	99.9536	146.587	2775.99	2476.35	58.3597	1.19566	0	0	2.39687	3.1052	1.29771	0.316948	89.4795	0.0420336	238.151	636.6	0.534989	4.48235	15.9268	262.003	85.2494	332.649	0.0540973	0	46.7011	16.0174	70.7699	66.0802	2.34917	42.4684	2769.59	246.557	691.957	0.643826	2.89696	96.0698	0	1.31579	1.0787	0.388023	1.94492	483.93	1152.66	1.95211	0
181	202582	13	167.349	1303.03	90.0382	160.266	2229.84	2120.09	33.4208	0.3721	0	0	1.97706	1.70901	0.871816	1.66411	64.9698	2.31771	146.414	212.5	0.216621	5.09916	1.67952	34.188	14.593	49.907	1.99319	0	11.668	5.40643	6.02473	7.24254	0.31968	4.75438	470.607	55.4222	163.906	2.37264	0.484228	67.4324	0	0	5.07228	0	4.76868	348.449	882.107	0.736767	0
182	203029	16	551.004	2044.44	149.967	165.402	3210.91	2846.93	51.4925	0.744768	2.92393	1.50627	0.170596	1.06266	1.81706	1.25697	5.88763	1.33768	74.138	1034.39	3.69027	32.0423	1.29323	278.591	114.416	2.88158	2.42504	0	48.9906	38.1586	48.1535	167.414	11.7951	3.82572	1309.37	220.789	1185.08	1.78258	0	41.3815	2.09039	0.510041	7.83849	2.66948	0.743161	515.451	1177.23	1.11817	3.1449
183	203238	13	151.953	1700.51	168.985	193.973	2425.35	2379.63	72.0238	1.36096	0.385681	0	2.0873	2.11761	1.22707	0	3.17325	2.39756	38.4137	384.051	0	6.95989	0	75.92	8.10276	124.22	2.07255	0.717841	23.5069	10.6075	62.7382	13.4093	14.364	0.360081	1371.45	52.3548	247.232	1.99411	1.23796	14.9694	0.621134	0.570806	3.79006	1.29836	1.67361	288.354	550.892	0	4.0452
184	203461	16	556.02	1373.94	96.3172	119.639	2512.73	2306.22	28.1719	0	0	0.711345	4.14011	2.32817	1.14167	0.369135	18.2385	0.418133	7.96171	1420.99	1.60825	3.12338	2.50325	20.2994	74.4258	6.42112	0.0827763	0.715059	16.4733	10.6116	3.18269	0	5.31002	5.50324	1239.8	66.4172	353.307	4.81797	3.54423	29.5351	0	1.20843	0	0.158001	4.62373	292.568	634.766	2.49204	2.27055
185	204354	19	275.374	1615.69	136.456	145.182	2716.35	2507.37	64.0295	0.826132	0.358025	0	0.500504	1.2761	1.83269	2.36679	63.453	2.13243	139.974	1258.3	1.52443	23.5923	0	146.482	85.8278	824.829	0.660707	0.936991	9.92402	11.9753	71.9968	52.4347	0.497462	13.6129	2012	150.857	104.958	1.8008	1.01154	10.0422	0	0.718966	1.04144	0	4.37904	508.69	968.918	3.18544	1.40425
186	204462	18	956.849	1961.34	120.117	160.215	3033.7	2774.72	39.0708	1.04744	4.89575	0	0.379211	1.15911	1.28861	1.90296	95.8528	5.22456	201.61	400.837	0.233769	0.981794	6.2023	146.88	80.2342	20.4037	0	1.51646	92.7415	98.0344	441.784	111.308	55.5591	121.652	3989.78	719.265	925.756	1.02403	1.96827	123.022	0	0	1.25806	2.09692	0.756246	399.073	874.56	5.38072	0.306109
187	205139	18	203.995	1430.59	116.443	144.534	2585.73	2334.5	63.3509	3.35045	0	0	0	17.8853	0.025377	4.05569	67.926	6.74187	104.279	1926.24	5.35559	3.07309	0	88.0313	40.4005	76.361	1.95262	0	52.3575	7.28491	13.194	6.00174	3.1703	0.0640167	639.664	45.8274	228.126	2.4264	2.86284	48.3551	0.949145	1.35339	2.77375	3.1258	1.83161	341.097	728.939	4.7409	4.75152
188	205178	17	305.357	1628.8	131.777	134.005	3056.37	2672.87	22.5465	0.317381	0	0	2.9455	2.23227	0	4.82668	90.8287	17.5405	170.869	677.903	1.68776	12.665	0.696201	52.6007	33.3903	39.0677	1.23191	2.4857	94.1665	37.6732	57.2636	20.2103	3.84431	4.62473	921.463	187.26	532.527	4.14983	0.230495	53.5264	0.384706	0.880736	2.19016	4.17469	1.60331	404.109	742.185	5.30947	0
189	205912	15	266.523	1707.55	120.108	145.943	2618.88	2444.95	34.7093	0.327684	0	0	0.0562691	0.934464	0	0.0216013	19.1122	0	11.2353	298.608	0	1.16765	2.32464	104.177	44.966	15.6965	2.45822	0	0	2.93721	0.390264	2.1451	1.71579	1.21103	283.314	51.3261	328.108	2.51066	0.272378	1.05396	0.360482	2.11809	0.705517	1.25349	0.739726	277.136	576.984	0	0
190	206281	15	218.37	2080.82	128.818	181.958	3290.93	3112.86	41.248	0	0	0	1.42662	4.32926	0.401313	0.327231	50.4825	4.11632	100.228	2588.94	4.77923	1.8203	1.73571	310.255	35.101	154.847	1.85289	1.98376	59.6403	25.0924	158.876	30.9234	1.69955	28.4324	2694.74	337.797	813.059	2.4607	0.855059	4.3368	0	0	1.4814	1.12336	3.43528	456.115	952.844	1.8437	2.83426
191	208064	19	177.489	2111.86	141.964	169.606	3199.38	3261.18	34.8297	0.34305	1.72869	0	2.01492	2.74584	0.745501	0	13.2065	5.53576	36.1282	1007	0.228825	12.3554	1.84266	125.673	61.8329	20.0474	2.75458	1.04912	90.3042	37.5299	8.14958	39.6674	16.0021	29.748	2322.04	61.2939	270.674	3.80895	1.90563	52.7796	0	0	2.31484	2.67821	4.4177	465.445	1037.13	0.360804	0
192	208259	17	244.567	1228.21	95.6624	118.566	2212.07	1980.83	22.4048	0	0	0	2.48476	1.80665	0	0.0658975	6.30348	2.84743	15.7955	196.658	0	29.2352	13.929	12.8065	16.4933	10.539	3.10432	0.321276	8.84743	12.9533	1.54289	2.31874	5.49936	3.80782	205.347	10.1392	182.136	1.20206	0.540091	39.8812	0	0	1.39475	1.56378	7.66582	305.834	672.801	1.8852	0.536085
193	208508	14	444.569	1790.49	155.495	214.415	2745.37	2493.83	76.5937	1.01908	0	0	1.29569	0	0.368585	0.28921	2.81404	1.95398	1.50285	1062.24	0.113741	24.4906	0	102.021	14.0405	52.5323	1.53575	0.63327	6.24114	2.66909	13.5069	9.01526	6.1889	4.48083	1246.02	46.3074	638.255	2.25099	0.762505	11.13	0	0	0.49001	0	0.325198	274.841	723.768	0.0777183	1.60021
194	208662	18	366.879	1087.08	54.5821	84.7103	1945.52	1763.63	14.9351	0.801747	0	0	1.31469	0	0.62139	0.14857	7.45708	6.94652	7.76466	642.543	0	348.7	0	153.974	10.1696	2.00321	0.384078	0.428558	18.1092	13.739	6.58583	16.5096	12.2181	1.78101	462.302	99.3143	525.536	2.53385	1.72239	19.3672	0	0.373249	0.627846	0	3.3814	197.766	402.225	0.862135	0.735453
195	210441	14	253.195	1354.84	73.9442	146.575	2332.42	2044.96	53.6472	0	2.54838	0	0	4.37423	0	2.65973	11.7664	7.29806	27.1892	700.664	0.270515	15.7886	0	160.818	19.599	51.1479	0.958868	0	122.049	16.6431	23.9564	6.21151	5.55131	9.51121	922.085	105.809	194.188	0.545203	0.476725	44.842	0.435956	0	3.84	1.39467	6.03534	447.071	825.755	0.466895	0
196	210982	15	271.688	1761.57	139.933	122.136	2918.9	2647.68	44.7766	0	1.3899	0	0.7143	1.92186	1.92975	1.00632	9.59268	8.35152	39.9476	1263.17	1.58444	1.68888	2.02388	18.557	69.733	39.2744	0.635303	0	55.7576	9.15117	81.5743	52.4808	16.8837	26.9753	2004.32	290.653	537.049	2.19006	0.189689	122.607	0	0	0.0267779	12.0688	1.08166	458.305	1028.21	0.267683	3.26581
197	211210	16	163.686	1530.62	103.435	123.654	2361.22	2321.78	82.3433	0	1.17962	1.11001	0	0	0	0	15.1792	9.83585	39.4057	729.056	0	29.158	0.754785	64.3059	67.9565	20.617	0	0	54.5446	1.65614	17.4235	8.41959	1.92767	12.3512	1403.45	70.1467	218.033	0.00345731	1.33523	48.2721	0	0	0	4.05075	1.93647	465.349	877.875	3.19233	0
198	211530	13	488.342	1580.66	116.48	148.311	2522.85	2333.75	40.2163	0.513931	20.864	0	0	1.5046	2.10778	2.9917	42.2261	7.37836	65.2283	1640.88	2.05965	1.53637	0.62527	154.523	18.6374	50.1955	1.78784	0.092285	247.843	9.48248	14.8797	105.544	1.67698	2.51735	649.78	85.5157	567.229	0.184258	0.32022	44.5363	0	0	3.96908	33.8599	6.14747	437.551	905.213	1.37746	1.38382
199	211963	18	158.635	1260.27	48.758	116.728	2108.19	1886.03	28.0644	1.31892	0	0	1.20735	0	0.780502	1.21395	24.8647	19.9186	16.3863	461.025	3.14122	66.517	2.56808	110.804	1.62822	61.3537	4.29272	0	54.9042	20.3632	59.2587	18.464	4.55651	1.34866	364.563	95.886	356.555	12.8275	0.212919	55.0507	0	0	2.34672	0.329201	4.62073	242.215	497.292	0.624291	1.44307
200	214977	16	451.809	1636.89	108.065	124.103	2609.73	2482.96	52.139	0	0	0	0.649133	0	1.59031	2.27554	50.8668	5.11529	76.3001	327.65	1.09725	0	1.92211	40.7543	42.6356	189.496	0.458658	0	37.4676	14.8641	7.87473	17.7021	1.47648	2.77559	651.167	60.2317	129.467	0	0.560653	89.6028	0.368801	0	3.10748	0.0276364	8.61857	430.341	768.289	4.28704	1.39023
201	215416	17	220.71	1977.56	147.509	210.857	3070.2	2777.26	90.0218	0	5.37886	0	1.69764	1.93772	1.01699	0	2.00338	0	1.96339	522.873	0	3.02749	0.0782148	42.5514	52.4888	48.8857	0.762693	2.50513	25.9207	2.78816	1.8798	20.2321	1.25947	9.79189	775.915	36.3257	327.788	2.74129	1.50003	23.8552	0	0.441087	0.821785	1.81838	2.31315	354.988	881.106	1.91201	0
202	215472	14	218.893	1616.34	100.814	177.44	2764.49	2613.65	18.6007	0.481923	0	0	3.66196	2.47431	2.34203	0.104382	53.7431	6.49772	155.458	999.679	5.82625	9.9854	0.644838	104.748	62.8677	25.5909	0	0.374504	13.3028	15.7435	2.75168	2.6047	7.50264	5.22661	1765.02	83.8156	69.6018	1.35543	1.18931	43.4613	0	0.96512	3.41793	2.24988	2.54747	442.4	867.935	0.838574	0
203	215616	18	482.561	1673.79	110.611	163.118	2476.21	2258.03	19.7687	0	0.955516	0	1.2215	1.97847	0	0.573956	2.09105	1.19777	1.03147	315.573	0	0.630461	0.445314	2.55579	21.562	2.32415	0.449254	0.836405	13.8873	2.65244	6.05754	4.88154	0.0402134	6.72744	288.962	17.7604	29.3557	3.67162	0	21.3691	0.234957	0	0.914941	2.69465	31.7607	357.642	690.656	2.28343	1.40874
204	216117	15	375.321	2159.16	146.906	211.614	3110.84	2973.33	34.812	0.729254	3.3967	0.341862	2.18285	0.770056	0.832126	13.2705	62.6813	2.11927	230.435	1979.03	3.23075	5.20823	6.5639	124.518	26.8451	231.855	1.59402	0.501056	31.7261	42.4749	121.05	93.9423	11.8136	17.3874	3171.31	269.888	507.946	3.00496	6.53044	148.003	0	1.2645	1.67913	1.18277	1.71792	817.241	1909.57	0.272582	1.13369
205	216480	14	388.607	2029	146.136	186.121	2899.28	2742.59	42.1441	1.12386	110.755	0	0.615941	1.50825	0.584008	0.597044	49.9203	0.577015	85.8866	414.086	2.35237	2.95774	1.7723	317.805	90.5697	2.36638	0.719379	1.41014	78.2282	18.4999	0.259234	3.93424	0.0756869	12.9377	2002.62	192.338	628.918	0.988373	0	9.78863	0	0	11.3178	0.975695	1.63757	454.034	996.593	0.0368742	1.77068
206	217264	18	573.46	1481.95	107.471	123.901	2641.01	2457.38	39.8916	0.889342	2.26561	0.818325	3.02823	5.13821	0	3.28896	49.6538	0.0314767	148.806	397.536	0.30563	56.6821	1.63146	65.8856	12.8659	14.4446	0.260541	3.14092	50.4988	31.3725	76.6805	36.9437	24.9674	34.6568	2260.84	160.396	510.917	2.90515	2.9239	104.878	1.22393	0.823031	1.86114	5.28588	3.28634	425.919	853.834	3.40653	0
207	217447	14	378.313	1476.26	78.1128	103.419	2761.01	2408.43	27.3978	0	0.223841	0	0.499728	2.21458	0.636261	1.42164	7.78247	1.46361	2.68182	875.899	0	66.0159	2.11008	69.8626	86.2022	0.142408	1.26863	1.36841	67.014	38.9549	36.6673	25.637	3.26643	2.80677	445.913	100.489	295.038	2.3477	1.69498	43.3614	0.195641	0.0389992	0.691132	1.63134	3.76477	502.81	953.799	5.27541	2.44349
208	218100	15	1161.48	1064.68	94.1787	99.427	2010.99	1640.77	49.9475	0	390.41	1.42724	1.51561	0	0	1.22432	21.6891	0.54862	25.6737	118.042	0	14.4096	0	3.03925	29.9358	2.26324	2.31547	0.998825	3.00592	31.9351	78.4361	1.08367	8.81655	43.3069	2060.09	78.15	74.0117	1.72138	0.829584	54.4886	0	0.621961	3.35051	1926.22	2.5548	766.335	1387.35	1.25768	3.55004
209	218390	16	329.687	2059.46	175.648	184.47	3105.76	2981.56	45.3968	0	0.708618	0	2.08122	6.10571	1.46859	4.92517	49.5311	6.08768	138.976	1593.67	1.02949	6.9869	2.93253	165.074	82.594	125.301	0	0	153.783	50.0979	25.3044	2.80455	1.44258	0.599849	1435.06	247.505	887.901	4.75128	2.42477	68.9938	0	0.696876	0	0.454818	6.06813	515.542	1227.26	0	1.29108
210	218511	15	264.94	1196.03	57.5082	95.0577	2118.02	1857.04	28.2402	0	0	0	1.42596	4.38901	0.970563	25.4706	37.525	0	107.409	306.49	1.53963	9.6384	5.34465	37.4278	34.2128	721.734	1.41394	1.08096	33.8939	15.7779	51.6943	8.35941	0.653631	22.9316	1504.84	96.3406	94.6506	0	0	61.9546	0	0	1.51281	1.51915	1.57081	447.013	706.896	0.7263	0.512616
211	218552	12	220.937	1875.69	187.701	240.966	2599.56	2376.31	125.557	0.34326	3.71755	0	0.825741	0.215706	0.164731	1.78478	84.9513	7.21213	225.45	803.595	1.82406	3.52501	7.10237	90.9516	15.4317	103.759	0.76953	2.40574	63.0801	24.106	77.6267	14.5213	3.32905	21.8511	2041.29	227.421	298.203	6.92111	0.727438	43.2395	0	0.895114	2.57369	5.15397	5.38836	762.982	1428.58	5.36429	3.68113
212	218797	14	525.418	1550.06	134.411	212.697	2501.72	2346.75	88.9035	0	0	0.935129	5.51103	5.97697	0.0866237	1.396	77.5416	1.98192	133.183	1037.41	2.64286	20.7322	0.571179	262.908	111.651	283.017	2.70291	0.660755	68.4337	53.9556	239.906	40.662	24.15	25.0528	2314.84	439.172	504.552	3.85329	1.5699	64.3474	0	0.956122	3.60432	4.08426	4.69197	553.147	1073.38	0.443484	1.6339
213	218866	16	750.685	2647.36	169.352	225.647	3682.39	3527.47	22.1778	0.690318	1.79864	0.599389	0.622782	2.18168	0	0.698379	3.27122	1.69315	95.2251	656.68	0	0	1.59511	36.6384	6.36706	283.526	3.35923	0.715124	53.9295	39.8435	0	4.9797	17.4313	1.07159	2161.6	157.521	582.982	1.18831	3.19186	114.296	0.766274	0.0613658	4.76631	3.56086	20.9524	635.082	1446.49	7.58358	0
214	219163	16	760.754	1885.34	145.074	190.338	3085.68	2915.74	32.5691	1.90316	13.2782	0	0.419177	0.0669668	1.40461	2.53244	17.1126	2.81515	40.0135	1246.37	1.31921	92.6747	1.75346	150.382	120.283	2.63975	1.51858	3.06347	211.104	87.1293	58.7052	68.2405	4.20629	0.153766	1398.1	429.888	1036.19	4.02048	1.74606	231.384	0	2.60159	3.5253	5.16928	4.11807	685.766	1561.98	4.17636	2.57302
215	219542	18	361.531	1746.04	141.454	180.2	2945.9	2735.76	59.1649	0	2.13883	2.3409	3.88225	3.51042	1.89151	4.90151	26.7869	4.47255	27.4128	2853.88	1.10663	4.77951	0	70.4579	62.3359	129.895	3.82129	1.47449	102.071	58.6684	15.8329	394.443	5.29642	6.60225	1854.96	63.7022	129.308	4.22555	2.44547	16.9719	0.564912	1.82894	3.41037	5.83962	4.54209	392.233	1046.99	2.33367	1.78986
216	220629	21	614.994	1238.16	57.2378	84.7492	2184.87	2013.5	9.33257	0	2.97106	3.63427	0.0687658	5.97433	1.2713	2.04413	23.5032	1.93443	50.3805	661.102	1.33899	44.2984	1.18625	587.931	16.4223	222.396	26.2776	2.03181	103.778	36.7033	413.96	19.9296	26.2736	41.6885	2125.51	758.729	3689.37	131.17	3.10975	145.688	0	0.035709	3.38204	2.34359	5.36628	223.933	555.173	1.98622	3.30177
217	221289	20	744.551	2882.99	250.488	277.805	4615.31	4264.46	69.5032	0.264689	1.86909	0	2.75085	0.52683	0.191853	8.41996	86.7267	20.9981	224.529	2713.93	0.30868	400.177	0	193.164	131.485	70.8281	3.9653	1.34358	175.531	39.2274	230.209	72.4507	22.9331	82.6424	4660.51	377.196	1267.54	2.50802	4.44516	66.8503	1.20604	0	5.19162	1.38469	3.02301	777.799	1863.56	1.66495	0.435135
218	222270	14	510.7	2362.75	193.64	280.045	3381.62	3304.54	87.0331	0	837.192	0	0	2.51601	0	0.701049	208.491	0.0736608	316.674	264.136	0.14182	7.8034	0	123.198	125.973	0.697665	2.8573	0	19.8467	46.6598	36.9682	24.5379	17.6856	35.1366	1976.15	87.3041	81.596	2.07854	1.24671	19.4244	0	1.36466	0.175225	1870.32	4.66568	808.794	1468.45	3.2607	0.908953
219	222890	15	123.607	1329.54	76.3714	102.604	2240.83	2161.63	55.9014	0.092721	0	0	0	3.08794	0	1.77925	14.6995	1.95919	53.7414	1102.21	0	1.1087	1.74311	20.0818	16.7612	4.73427	1.02376	0	82.8583	6.3503	12.7577	1.22922	4.31191	1.8219	456.49	49.0212	103.81	1.18938	0.0275453	1.66533	0	0	1.58637	2.43285	1.22052	454.282	956.617	0.920505	0.489718
220	222950	18	183.732	1240.9	59.1839	104.895	2082.89	2012.84	26.1309	1.79005	1.01262	0	3.62541	0.0367022	0	1.41152	4.61721	4.59064	29.6234	377.896	1.83475	1.89877	1.23131	17.8438	4.85344	11.6124	0.587964	0.196387	13.5575	11.092	5.67695	2.64172	1.20607	2.79409	238.638	51.8242	130.068	2.66965	3.19564	9.79128	0.196335	0	2.57771	2.47738	1.79219	342.144	600.066	2.63859	0
221	224282	18	511.332	1582.75	109.233	113.308	2710.44	2502.61	35.8017	1.09314	0	0.403061	2.84212	1.70137	3.67448	4.94004	20.8853	11.4259	166.672	2064.1	0.676536	4.55959	1.49431	344.181	27.4636	505.542	2.73685	0	358.709	59.7994	167.406	28.5763	45.4846	60.8513	3593.2	363.073	784.695	4.96809	1.09717	30.6543	0	2.72155	0.975632	1.36356	3.23636	210.946	558.523	2.81759	0
222	224417	15	271.791	1256.96	77.3985	114.808	2232.21	1916.92	35.9324	0	0	0	0.291146	0.411601	0.108681	14.7196	48.417	5.51941	158.168	723.757	1.30669	9.20047	8.35808	65.8133	96.9209	418.174	1.20686	0.727551	32.5796	0.692917	41.3723	2.45768	8.57234	2.35124	1169.31	87.0375	30.8047	0	0.358837	14.3071	1.096	0.774436	0	0.140053	0	352.758	708.222	1.96474	0.550317
223	224423	14	175.049	1429.15	75.602	125.554	2180.96	2032.26	39.0328	0	0	0.49614	1.13185	1.65623	0.182156	0.95377	5.60325	1.15049	0.273199	571.782	0.854287	2.59882	0.573041	107.599	1.62314	3.67712	0	0	18.3055	6.19626	6.69026	7.24963	2.73841	0.652132	135.223	42.2731	502.477	1.45838	0.464273	33.7206	0	0.824419	2.88068	0.303525	1.65192	290.549	527.634	1.33629	2.95315
224	224513	19	620.853	1218.77	91.5828	116.507	2071.37	1949.05	45.4771	0.708539	0	0	2.20227	0.116546	1.29848	2.93332	23.6225	11.8886	105.574	691.448	0.816974	5.67179	3.48225	80.3487	102.061	53.7904	1.49793	0.894952	168.241	60.2835	183.76	22.6274	45.8998	99.3389	3816.61	466.22	580.636	2.74143	1.28021	156.781	0	0	1.10459	1.96144	4.59907	303.19	653.255	4.00846	0.326329
225	225011	15	426.333	2052.86	179.142	173.588	3229.44	2883.1	46.3902	0.981648	0.378405	0	1.11142	0.445932	0.797296	0.473608	13.8157	6.57507	53.6431	768.292	1.75079	20.9341	0.893326	252.663	54.0999	30.9162	1.27228	1.66915	716.492	42.8968	19.9125	120.97	1.32644	0.66421	1433.74	333.71	803.222	5.20377	1.83183	186.017	0	0.799936	1.20638	0	2.13181	721.157	1363.21	1.15132	3.25281
226	225343	14	251.463	1568.01	118.47	166.925	2563.98	2509.72	25.0093	0.696944	0	0	1.76326	2.13678	0	0.291277	24.8215	2.37556	39.011	883.167	1.51026	6.16968	1.0939	57.3791	13.4014	214.951	0	0.599968	15.4469	11.1427	2.72363	1.60329	2.47814	9.27228	1806.06	141.144	201.159	3.68512	1.5021	18.4441	0.337521	0.121431	0.660393	0.591103	3.41949	418.051	856.193	0.967236	0.390377
227	225541	15	453.011	1259.67	72.4826	79.2352	2257.21	2027.32	54.5286	0.20817	1.56014	0	6.39757	6.50072	2.12631	1.48122	43.6949	8.11577	45.9135	1555.02	1.67728	6.4193	0.278088	3.6246	10.2825	4.32197	0	1.61964	150.383	3.16654	0.492802	0.952115	1.25355	2.27293	491.706	55.5952	27.4443	3.38164	1.02946	41.3437	0	1.02657	0	0.396963	2.10044	332.885	580.953	0.411317	0.0877639
228	225896	14	224.684	1536.08	100.189	148.633	2561.22	2316.48	25.9248	1.25127	2.73661	0	2.80575	1.43463	0	1.12342	136.415	0.982797	390.828	863.215	0	0	0.43109	101.552	63.9196	105.153	0	0.215696	0	5.90611	2.11331	3.11894	3.93853	14.5421	1418.45	143.066	203.922	1.15598	0	41.8772	0	0	1.03289	0	3.62998	517.523	1082.63	1.52323	1.65647
229	225947	14	163.365	1771.72	143.473	203.662	2693.46	2656.92	92.5325	0.52779	0	0	1.67907	1.33074	0.823603	0.161175	9.11824	4.66541	16.1524	530.359	1.2551	7.32399	1.43747	55.0575	27.1678	2.37058	0	0.493341	13.3122	19.9645	12.0469	6.27236	1.86807	1.55193	578.731	102.102	306.759	7.83799	3.07591	21.9782	0	0.323916	3.88605	2.69771	6.97561	569.072	1159.62	1.39086	1.35242
230	226152	14	314.522	1298.24	111.167	148.891	2230.47	2168.24	47.9806	0	0	0	0.512205	0.490362	0	0	2.01441	0.801828	8.086	632.895	0	0	0	1.6601	7.79192	40.5753	1.69709	0	4.39322	4.47947	0	7.41687	4.51382	9.72456	772.871	35.5637	77.0227	3.80383	4.6309	7.29245	0	0	0.466394	0	1.28031	363.641	742.852	1.02116	0
231	226445	19	341.62	1256.84	124.864	106.935	2251.53	1930.82	31.8249	1.03155	0	0	4.02231	3.80436	2.70028	4.73533	163.332	0.380085	306.857	1393.38	1.94711	55.1438	0.845708	341.754	27.565	151.332	12.4491	3.2125	158.02	57.2444	104.31	43.2143	27.2288	25.9439	1805.96	292.002	671.546	4.74979	1.6023	58.259	0	4.65013	0.985136	155.871	3.4358	409.012	865.593	5.06641	3.06104
232	226472	17	244.828	1276.91	107.462	85.1153	2294.99	2228.87	28.5359	0	5.50828	0	13.0974	2.98913	0	8.51388	49.3568	9.72467	56.7874	689.508	2.7491	3.64668	2.33691	105.041	47.2175	97.3268	0	0.766349	122.495	37.4918	17.6645	2.30665	0.437126	4.53924	822.414	76.6011	316.477	3.83826	1.366	103.611	1.28494	1.75229	2.69877	3.69484	7.38286	429.462	888.397	2.56189	1.68077
233	229053	18	291.618	2174.95	153.445	176.372	3735.77	3357.62	37.2902	3.78041	0	0	0.976951	12.4785	1.27197	2.82834	86.3186	3.60153	215.181	1857.27	0	92.3597	0.188292	178.706	23.6876	51.1788	0.971597	0.444611	50.746	26.288	21.1398	40.0466	4.24903	1.23899	1077.53	172.73	389.058	3.49045	1.78496	141.215	0	1.49891	1.40829	3.96971	8.55951	785.593	1336.52	0.968777	4.49954
234	229811	14	480.93	1281.26	91.5948	151.539	2284.85	2061.91	16.3547	0.344542	0	0	2.36394	2.2784	3.07334	0.716615	7.37664	0.269113	80.5972	696.304	0.326663	196.748	0.470891	64.6223	56.9548	50.4315	1.18045	0.884661	8.62885	18.8935	56.4981	50.0229	3.49495	13.3143	1880.17	170.178	288.37	1.49806	0	29.5854	0	0	0	3.78865	0.924191	279.753	610.497	1.34771	2.71976
235	230000	17	149.205	1826.14	183.845	202.165	2579	2683.47	158.081	1.65021	0.326587	0	4.66642	1.38782	0	0.512167	30.158	1.04079	155.419	717.996	0	29.4418	0	54.2417	65.1529	97.6531	2.07779	0.746744	22.0664	5.80576	17.8043	111.097	4.27498	4.17695	1201.92	132.45	123.858	1.02823	0.165802	87.5782	0	1.04367	4.65025	2.30832	6.36314	556.11	1101.75	1.94188	2.69199
236	230236	15	420.455	1390.28	78.1281	111.033	2224.3	2137.13	37.2492	0	1.61095	0	0.987648	1.40256	1.57533	3.11175	83.0934	2.5005	200.521	1042.94	0	1.38179	6.93254	204.914	16.8979	457.588	0.258356	0.727889	90.6673	15.8225	7.35224	70.5568	13.3504	11.657	2112.12	12.4151	39.8914	2.48159	2.98071	90.9287	0	0.557509	1.38817	2.39797	2.94802	423.265	764.508	2.63051	2.4146
237	230536	14	233.381	1312.38	74.235	144.86	2072.73	2002.11	88.7024	0	0	0	3.84876	0	1.41557	0	4.64809	1.5365	37.9	341.247	0	46.9977	0	63.4214	49.7528	0	0.466549	3.76116	4.45253	9.33897	95.5505	0	1.85465	5.73394	1317.44	130.643	377.36	8.86758	2.80266	14.0797	0	0	3.32274	0	3.34655	437.527	709.146	1.44712	0.843589
238	231342	17	283.269	1159.91	78.4763	139.371	2046	1905.1	52.1123	3.41239	4.8175	0	0.130338	6.55011	2.14277	0.104955	82.7061	3.96697	148.638	1189.42	7.33454	5.17898	0.726442	86.2888	55.3884	18.1173	0.522541	1.54583	17.7552	1.23642	135.462	20.1136	6.57694	0.0348866	890.038	289.499	255.374	8.49535	0.817677	27.7692	0	0	2.57944	2.00932	4.85378	425.108	763.203	5.45551	2.50153
239	232683	18	440.309	1289.77	126.182	127.561	2564	2130.66	45.4035	0	143.419	0	1.2863	1.29673	0	1.36888	85.7608	11.2771	124.31	93.3894	1.08979	39.3822	0.945607	78.1518	25.847	73.88	1.43031	9.47011	28.2509	60.4181	214.166	144.347	69.6637	38.5131	1538.7	383.572	214.844	8.70534	0.351049	124.866	0.273086	0.967597	11.7238	3362.51	43.5397	199.786	493.288	1.62267	3.83477
240	232916	14	473.82	1445.39	98.8289	164.28	2450.4	2355.83	21.3696	0.350606	0	0	0.167077	1.62528	0.852349	0.120823	1.87774	0	0.478597	145.435	0.572249	5.02607	0	53.9928	11.5881	9.02325	1.55319	2.73616	3.05521	19.942	9.87967	1.59921	5.48526	1.96763	262.491	111.663	1005.39	11.121	1.24491	5.56339	0.582336	0.417435	1.76504	2.94212	29.1212	382.43	757.308	1.54795	0.313361
241	234140	17	268.702	1754.74	171.786	165.811	2859.62	2743	97.0213	3.37539	15.9366	0	2.18834	2.55406	0.752954	1.98103	57.8421	9.09883	146.443	1786.91	1.22508	7.03359	1.9302	151.251	118.238	159.318	2.3619	2.77995	433.803	19.8952	131.585	40.9445	7.47112	5.47761	2284.12	237.031	416.477	2.35871	4.47841	49.3134	0	1.79303	3.74975	0.316066	2.86098	1124.04	2270.93	1.51951	0.106098
242	234148	20	410.83	2269.26	212.964	209.065	3711.71	3403.61	49.0083	0	6.04114	0	3.6371	1.16144	3.34893	4.82938	113.381	40.6188	259.684	2942.03	0	8.1933	3.10519	298.932	203.383	2.95422	0.849069	0.383213	104.091	50.1159	31.3776	22.4982	3.03228	6.54833	2281.32	321.486	861.558	3.04199	2.95854	204.491	1.80966	0	1.56362	1.28268	2.02313	829.864	1739.44	2.24561	2.24775
243	234240	15	482.751	1311.97	81.506	87.5583	2106.7	1983.62	49.508	0	0	0	23.2484	3.20477	0	3.80312	33.1242	3.16987	13.9707	134.028	1.42817	5.82871	1.66712	96.3801	13.9405	91.9447	0	3.22447	2.33863	15.7855	58.5511	7.40446	0.276033	32.9954	1506.3	149.352	285.668	0.195469	1.08351	4.47911	0	0.849506	1.62445	0.751592	1.58221	418.732	946.233	2.98713	0.827457
244	234831	17	302.582	1589.42	135.525	95.0888	3034.71	2695.35	54.2811	0.951074	0	0	0.0532098	0.378363	0	2.67836	20.8994	4.83797	4.58751	1477.19	1.70358	52.786	3.88381	296.45	99.5817	268.339	1.84762	2.54218	29.8492	47.8511	4.92757	10.8279	1.99529	11.2985	1064.17	143.878	385.391	1.85151	3.53352	44.0881	0.707466	2.66199	1.11169	78.238	1.25169	419.363	817.426	2.78449	0.389893
245	235222	19	435.016	1572.11	112.477	179.093	2616.2	2437.35	44.3827	0	1.54673	0.106957	0.339742	13.1684	1.81709	16.4684	24.8739	11.8319	168.99	1695.8	2.25764	8.36361	2.52773	361.237	155.334	230.269	1.72323	0.0981504	0	44.1572	58.8284	97.2029	14.4539	28.7781	2489.63	279.926	434.71	6.39126	0.0838022	23.7183	0	0.496012	1.42129	44.6956	0.466847	300.594	686.744	1.1437	2.97003
246	235358	14	141.445	1219.26	75.554	134.226	2061.19	1850.18	27.4343	0.917493	1.62979	1.19242	1.53451	0.69246	0.14139	1.24627	4.06674	5.90419	1.5819	921.242	0.425689	5.33276	0.353042	109.375	5.78296	222.181	1.50434	0	32.5538	3.25326	5.45018	4.66727	3.35251	3.22279	481.847	57.0905	122.371	2.82443	1.37405	20.5381	0	0.786445	2.09125	1.33382	3.21955	301.73	589.78	0.40554	0.269741
247	235383	15	288.726	1861.23	153.07	188.753	3157.49	2995.05	97.0139	0.303065	2.60878	0	12.1514	2.15228	0	5.27528	126.933	15.777	225.261	617.802	0.652282	21.0525	2.68915	21.6571	84.3255	102.868	0.526347	0.231378	66.0104	9.85839	51.6533	33.2353	10.9296	31.2806	2598.29	180.624	231.698	0	1.00666	51.6099	0	0.131167	0	2.49833	2.24534	501.445	942.185	3.50572	1.15076
248	235560	15	147.686	1352.15	92.6183	122.264	2222.39	2244.2	50.2791	0	11.3578	0.454768	0.844061	0.473302	0	0	6.68391	5.49021	1.40948	915.666	0.350983	3.15343	1.218	16.8277	43.3621	9.95259	1.29031	1.89012	53.8675	5.36172	2.88483	4.38657	1.22378	1.1788	540.703	6.91063	33.7979	0.427377	0.430388	21.5411	0	1.74583	25.3507	9.80511	25.4833	476.401	1074.23	1.34082	1.67375
249	235841	15	198.687	1563.13	124.941	141.203	2472.3	2455.44	56.8475	0.381875	2.35618	1.1231	1.16867	0.228598	0.759923	0.1899	20.6324	0.546637	41.9688	371.652	2.29615	0	0	86.5538	27.7526	2.43289	5.56797	1.59961	55.8347	19.6863	2.34555	5.72476	4.37664	1.3461	298.255	97.8841	402.432	3.35066	1.65036	22.2223	0.35395	0	2.65415	4.38995	0.331072	485.034	979.433	2.27231	5.67569
250	236553	16	138.837	1640.8	135.987	120.804	2749.69	2479.77	38.8946	0.495102	0.315202	0	0.504004	1.80965	0.60145	1.16829	3.14756	1.7382	8.81155	300.284	2.11026	4.56596	1.89581	25.1151	4.81339	66.0711	0.314406	1.30104	44.6055	6.00378	19.4477	2.68169	2.39598	3.98805	317.115	11.4349	38.5756	0.995331	1.47953	28.7996	0	0.795988	28.1581	2.34352	10.4782	619.524	1258.77	2.5161	0.156924
251	236826	16	69.2049	1328.45	80.7525	121	2220.74	2088.73	28.278	1.07263	0	3.4619	0.371015	3.65476	0	1.67935	20.5607	0.635033	28.0634	227.853	0.290797	1.82496	2.37777	87.8413	79.4219	38.0791	1.08052	0	6.7917	3.30643	3.46834	2.18467	1.54239	5.86623	634.911	63.0573	132.633	2.67464	1.44373	9.78747	0	0	0	0	0.55772	354.159	687.79	1.81547	1.55456
252	237000	18	573.441	2098.86	111.296	191.042	3476.01	3311.74	66.3948	1.57227	6.58193	0	1.25463	2.67522	4.22008	22.9415	37.1893	17.2308	92.3983	3011.62	7.37945	10.9241	0.375798	145.581	730.434	134.84	3.59013	3.7057	29.3935	54.3483	38.9919	702.499	5.19643	5.49404	1204.56	337.576	1126.27	6.65968	2.86135	312.921	0	0.182062	3.1212	1254.47	2.85656	501.968	1097.59	1.41544	1.68912
253	237280	16	353.718	2281.11	229.795	222.506	3289.83	3127.25	121.298	0.211261	3.48356	0	1.17384	0	0	2.59743	15.2813	2.56887	42.4294	1158.42	1.9835	13.329	2.48784	17.9152	21.1396	48.6996	0.0587711	11.7363	23.2453	17.8664	49.5456	30.4093	2.63475	4.08219	2096.01	149.891	563.827	1.70536	1.39837	68.9703	0	2.11983	0	2.2048	6.32301	474.263	972.504	1.12397	2.02364
254	237283	14	184.779	1127.23	68.7752	123.549	1971.17	1824.99	40.8123	0	0	0	1.93366	0	0.584886	5.10753	59.4904	10.3038	122.603	524.987	1.11545	8.69433	2.94122	50.8054	15.4895	83.2385	0	0	22.7912	8.87447	14.456	5.08618	2.16151	22.7999	1749.95	80.1918	88.921	0.0601057	0.772834	23.2305	0.350354	0.862163	1.20881	19.9208	0.323649	271.831	623.57	1.96489	0.580342
255	240513	16	102.906	1479.24	84.3116	83.6611	2467.23	2230.9	31.1984	2.31431	2.4572	0	1.12822	1.58164	0	1.24789	39.4356	0.674752	65.9825	492.324	0.176503	1.08528	0.161165	102.235	46.6609	9.11598	0.154002	2.3748	12.6169	14.1049	18.7914	12.1159	2.4552	3.27663	826.999	87.1132	257.488	2.51153	0.522135	58.2914	0	0	2.65503	6.43678	4.70285	367.193	717.49	0.052344	1.56452
256	240544	15	74.8368	1238.24	69.0889	126.912	2484.47	2145.63	23.4457	0.995449	0	0.71768	1.47796	3.60774	0	0.945285	39.8354	2.35746	56.0965	764.936	1.30223	1.20179	2.51922	57.3934	71.4765	8.18434	0	0.548649	18.0328	1.94257	10.9509	3.29317	3.44853	0.503884	609.607	102.575	131.819	1.77221	0.688367	18.2955	0	0.664399	0.461115	1.72879	4.25905	460.496	1030.31	0	1.28462
257	240931	14	249.387	1515.82	143.62	149.077	2518.82	2302.34	73.1512	0	0	0	0.207767	5.38653	0	0	1.75471	0.975245	5.7136	844.041	0.153129	8.10741	1.78613	1.18287	38.9317	1.80628	0	0	1.54124	1.88301	3.12299	19.4443	0.0244957	2.51604	150.242	15.0519	166.981	0	0.161224	4.55229	0	2.16331	0.816745	4.26747	3.83167	399.708	919.063	5.26391	1.14578
258	240998	15	446.377	1817.57	169.44	206.611	3091.21	2758.91	149.176	0	11.0337	0	0.240688	11.5181	1.13841	3.95439	272.163	18.7467	553.788	1552.69	0.760491	1.99114	1.65873	198.239	112.755	23.9662	3.05486	1.29675	239.553	35.001	46.1351	2.35194	6.42971	80.4663	3336.41	596.782	563.682	1.18	1.51635	56.0548	0	0	0.0367581	3.23761	2.04836	858.606	1715.52	0.703269	0.860317
259	241715	15	205.879	1155.08	98.8953	83.8516	1909.15	1778.17	52.7734	0.150006	96.8896	0	2.6007	3.76494	0	0.23912	119.928	4.40702	187.331	71.0313	0.946259	30.7087	0	24.0436	3.18919	19.055	2.74372	2.55224	0.177034	6.06373	71.7508	171.842	1.24594	22.2166	1662.51	35.5764	12.8246	6.24207	0.904256	1.13216	0	0.185241	0.182321	472.26	1.07144	284.487	549.482	2.71911	0.776902
260	243567	18	152.921	1581.67	100.673	120.379	2648.66	2444.13	23.5001	1.8196	0	2.50624	0	10.873	1.71516	14.0999	49.1903	5.16797	112.844	1108.17	0.145327	7.65397	0.552746	410.768	121.391	21.7151	2.81547	3.27981	52.1192	26.2336	125.321	52.0715	8.40999	39.0585	2118.37	123.294	114.495	5.34401	0	26.5957	0.183821	0.769666	0.313565	685.809	1.97202	401.944	789.613	1.84692	0.0998665
261	244599	14	433.145	1709.23	100.368	148.444	2682.65	2427.61	8.1714	2.83676	0	0	1.78447	0.287814	0	0.235838	5.99414	1.08354	23.1649	416.762	1.56828	0.309056	0.31607	155.973	2.25033	38.2975	0.091732	0	56.1411	10.3183	28.9196	0	5.33095	7.70153	1651.65	113.21	422.773	0.843159	0.093119	16.5342	0	0	4.61653	2.27105	1.69029	403.744	844.42	1.32328	0.0264585
262	244777	15	254.09	1477	83.9002	146.939	2329.8	2242.53	36.8294	0	2.40902	0	0.749402	3.06262	0	0.595448	54.5489	0.436531	150.671	717.025	0	1.51217	3.25743	48.7658	43.9448	180.289	3.84536	2.74684	54.7999	28.1663	162.3	42.5438	2.95544	22.6292	2444.22	200.918	287.12	0	0.482975	91.2383	0	0	0.479353	2.13281	0.236155	438.686	861.208	2.76927	0
263	244851	17	378.861	1084.03	64.8369	76.6107	1866.68	1807.69	13.6711	0	0.649878	0	3.49733	2.94486	0	7.03689	56.4761	0.60717	139.775	490.885	0.383213	12.0109	1.42021	53.9646	46.2475	17.407	0.265528	1.17594	31.104	11.6713	197.445	12.7731	30.5874	40.477	2423.84	242.191	344.55	1.9009	0.249771	61.1078	0	0	0	1.1051	2.30688	219.799	502.181	2.30359	1.39664
264	245302	17	179.797	984.347	70.3639	132.611	1840.71	1770.55	42.6067	0	0.328262	1.20645	0	0.228758	0	1.15071	7.52116	2.40513	51.0938	315.212	0	29.2405	0.350667	20.1365	15.1613	4.6939	5.61541	0.597387	43.1368	5.67801	11.5066	0.604323	2.64178	0.257135	252.907	6.67118	117.117	3.53584	0.494688	50.9592	0	0	0.572409	1.46664	11.1521	348.081	663.34	8.33765	4.10333
265	246338	16	433.112	882.167	58.6113	118.857	1643.9	1457.25	63.2299	0.419016	0	0	1.41685	4.8036	2.41382	2.02578	30.5941	3.74627	71.9009	617.513	0.236772	19.1239	2.70034	55.9335	59.5135	85.3642	1.17229	2.03473	168.342	75.8494	44.6282	70.5751	13.7659	31.4892	1425.68	143.72	300.39	8.40278	0.590013	159.687	0	0	0.870632	8.29347	50.7004	299.864	706.512	2.22886	0.0830625
266	246374	19	294.632	1153.32	70.4488	102.642	1969.82	1955.28	34.7927	0.872471	0	0	2.69917	1.70742	1.65153	4.12751	17.2444	5.5698	53.4427	670.385	3.74469	0.283589	1.3306	241.464	42.8657	19.7794	1.1652	0.322102	86.7801	74.7616	147.037	41.0104	16.7571	31.8095	2910.27	345.792	240.065	2.55783	0.865535	80.7277	0	0	3.43864	3.41382	1.17973	169.768	466.458	0.660681	0.987346
267	246655	14	403.696	1710.81	144.586	232.326	2654.87	2482.99	85.5832	1.27748	0	0	2.36376	1.08552	0.602101	3.77736	12.6966	2.18134	75.6054	1112.86	1.28585	1.63348	0.37313	159.795	36.2391	66.0359	0	0.635555	37.9893	7.87337	55.1684	28.1596	0.795801	0.876199	1972.4	121.742	212.649	1.62528	0	41.1466	0	0	0.609435	0.680144	7.46219	323.37	714.206	2.64677	4.0796
268	248813	14	237.682	1014.5	53.5242	109.579	1845.78	1673.91	44.9644	2.75129	0	0	5.94112	1.69145	0.940739	0.0414413	5.55116	0.543001	3.37441	1029.72	1.79669	10.7309	0.375701	305.357	21.2374	0.689227	1.95511	1.46095	29.5366	9.51771	4.46803	1.97518	7.35703	2.50414	712.226	110.514	1514.03	16.9127	0.998368	36.8165	0	0	0.225059	0	0	296.626	482.085	3.05767	2.76343
269	249184	15	310.574	1716.21	140.338	201.213	2684.34	2682.12	87.8882	2.00128	1.50519	0	0.0281787	0.538208	0.778929	2.94491	8.05051	7.02159	16.4877	277.643	3.13533	27.7994	0.546613	455.928	34.7995	1018.37	0	1.0044	165.169	44.9441	31.9942	52.1313	2.63224	1.43904	285.433	207.737	1320.17	1.68829	0	77.7561	0	0	3.34647	2.23276	2.29473	553.471	1086.64	3.12476	0.849212
270	249297	15	195.731	1494.1	136.44	142.297	2484.6	2324.32	48.7983	0	0	0	1.26817	1.05432	0	2.13904	84.2122	14.885	130.343	877.832	0.00731586	2.08317	2.12781	108.475	39.8324	113.967	8.19396	0	66.9513	61.5861	76.3802	5.20043	18.2787	22.3546	1721.78	414.304	974.475	8.86155	0	248.516	0	0.886144	1.50838	0.48853	1.03915	493.163	1162.08	3.25283	5.44459
271	251128	16	265.414	2407.66	165.958	205.566	3773.44	3485.75	50.894	0.459614	0.799293	0	3.28119	2.37119	0	0.680959	10.4503	0.986053	58.623	541.742	0.872982	3.75886	2.27517	14.6487	25.8828	108.765	0	1.01487	17.2168	4.70393	42.5209	0.495261	4.15236	3.77341	1981.14	133.219	360.226	2.78948	0	27.6049	0	0	0	5.65656	0.154593	669.034	1213.04	5.38736	0
272	252814	19	694.268	2159.16	133.817	199.274	3283.59	3116.02	32.7155	0.694496	16.3098	0	2.00675	2.4874	0	4.76809	61.6912	10.1108	47.1121	2088.46	2.58919	6.87143	0.58338	68.0191	335.37	45.2264	0.631017	2.38968	182.955	84.3585	24.5586	31.319	13.0834	2.55857	1208.52	342.491	483.211	2.90037	1.02131	55.49	0.704518	0	0	2.69459	14.4797	485.483	1028.98	0.964362	2.20495
273	255198	15	334.016	1027.81	75.9055	91.8333	1914.32	1713.92	33.2385	0	3.3649	5.89067	0	2.81132	0	0	8.00936	1.11987	15.6343	267.239	1.75824	97.2005	1.74032	92.2108	54.8072	11.8385	1.73273	2.15115	109.493	22.6146	33.7309	21.7644	2.88641	10.9312	859.839	115.183	532.386	1.79818	0.0439248	40.716	0.135665	0.282703	0.119147	4.96513	2.58348	382.647	674.653	0	0.83695
274	255634	15	500.817	2300.18	236.084	267.023	3357.17	3317.72	102.49	0.264717	8.94217	0	0	1.35259	0	1.50774	84.4806	1.79144	218.083	1140.4	1.87969	1.63754	0.984211	122.797	182.499	119.598	0.0149463	2.39757	62.4838	39.1223	31.3253	94.4397	15.6536	46.3479	2925.01	291.165	637.201	1.11967	0.89432	347.788	0.181004	0	14.8402	362.056	18.6264	978.735	2109.91	0	0.116579
275	255656	15	386.677	1649.81	109.809	195.952	2575.56	2371.63	45.2759	0.710271	0.752193	0	0.72844	1.49203	0.6214	0	29.3897	2.44406	54.2486	345.783	0.112214	8.33809	2.8221	46.1688	53.3989	232.757	1.52294	6.41568	39.081	1.22293	51.6129	59.5607	2.13836	24.2267	1875.6	127.649	166.609	5.47421	0.537869	13.0066	0	0	1.41012	0	1.4606	533.95	1091.59	2.577	1.64541
276	255883	17	495.961	1744.67	125.018	152.394	2979.72	2739.87	29.2656	0.778496	14.9721	0	1.85208	5.42783	2.83437	1.13409	31.3706	15.3324	34.1006	1436.36	1.65242	1.90264	0.436629	813.693	95.8518	21.2851	3.31698	1.02919	135.822	21.0614	22.1661	83.7145	1.93122	0.154687	1432.59	53.5788	552.864	1.85135	0.481169	131.785	0	0	1.07468	44.0703	4.40283	428.034	888.257	1.81181	0
277	256394	15	162.963	1105.6	66.7072	123.236	1755.03	1707.47	55.614	0	2.15622	0	0.76162	8.58051	1.22057	0.274878	26.044	6.86436	89.7208	595.508	2.59662	0.583167	1.30828	57.9734	8.19982	82.6671	0.704634	1.33489	2.40154	7.78322	2.80508	27.2188	5.05039	5.71834	872.021	24.0008	90.9708	0.162253	1.18253	15.9606	0.919284	0	1.93465	0	1.40269	291.384	598.185	1.86423	0.850478
278	257721	15	361.062	2759.15	188.501	295.234	4111.58	3861.09	39.6429	0.723242	4.71	0	2.15916	1.65761	1.26141	1.88549	1.42048	1.83228	103.887	1516.28	2.84432	4.0885	0.151849	202.603	22.2392	80.03	1.40422	1.8589	122.161	19.3911	27.1291	91.5502	5.80312	3.72385	1322.23	254.141	581.589	2.79148	1.24466	78.4169	0.516757	0.739122	1.38475	2.59133	7.54804	821.354	1559.08	5.13071	1.49061
279	257926	18	471.675	2400.19	167.633	239.648	3553.78	3334.64	105.226	0	0.081712	0	1.04589	1.56209	1.48082	1.98895	110.46	6.20177	398.827	1592.08	0.231743	1.92365	2.71353	186.159	112.939	91.2947	1.07409	0.00394996	161.635	80.8099	45.4951	172.553	36.2799	100.599	4717.69	456.821	1219.89	4.59486	1.97912	340.012	0	0.0471477	3.46231	4.55539	6.57405	710.759	1468.1	2.14834	0.425305
280	258672	14	211.649	1500.1	110.746	148.65	2500.03	2356.66	31.6959	0	0	0.0136842	1.28996	0.751907	0.554493	0.473644	18.9057	8.13708	28.0704	833.495	0.205397	2.10996	0.262465	27.7088	21.0572	56.8703	1.09889	0.684022	95.6065	0	42.4301	2.40889	2.82839	6.50603	841.698	93.6829	226.043	4.28068	1.28989	35.9873	0	0	1.8588	0	0.531558	361.625	617.41	1.13421	0.785746
281	259159	18	1108.51	2085.19	93.9346	217.137	3208.48	2906.14	40.8357	0.0865089	0.723848	0	4.55121	0.431389	3.28483	0.673606	28.0269	1.96042	84.5927	1809.62	1.63149	5.88911	0	57.5885	70.0922	3.11845	5.39038	4.43564	307.613	147.398	124.823	158.454	38.2075	38.2902	1879.99	380.49	845.246	5.56604	0.93603	180.853	0	0.84933	3.07884	1.09463	23.6843	598.344	1230.29	5.99788	3.7033
282	260266	16	174.85	1082.62	79.1334	109.616	1905.4	1670.99	23.1395	0.132059	0	0	3.63108	3.1668	0	1.51205	4.17562	10.8203	6.96146	426.563	1.86777	1.017	3.67931	224.063	33.5657	123.417	1.75001	1.52373	9.89934	3.78858	10.5908	7.46452	0.366752	0	439.989	38.9241	62.1775	4.48688	0	9.12103	0	0	0	1.27714	4.21521	311.47	535.402	1.90594	3.12525
283	260425	15	474.279	1878.17	153.845	234.497	3133.97	3100.53	129.058	0	0	4.37058	0.0057485	1.05393	0	2.08763	24.944	4.52455	78.5328	447.589	1.05968	0.961279	0	75.9061	15.5635	75.2399	0	0.472949	66.1457	27.0649	16.7353	76.2899	9.87349	4.91939	979.154	54.4411	333.891	2.28421	0.738362	161.736	2.63849	0	1.68735	3.75458	2.62302	372.95	856.803	2.22495	1.58672
284	260737	16	408.668	1919.03	138.8	186.826	3010.26	2884.23	51.3732	0.317476	0	0	0.714469	0	2.06474	2.09239	12.0413	1.39371	17.7894	918.869	1.48678	1.41599	0.780739	24.2509	60.7684	69.4742	0.458374	0	87.3486	62.4216	15.1622	0.347937	7.27507	4.03841	1017.26	74.8289	107.168	1.24113	0.177475	116.085	0	0	0.410728	2.07169	17.9437	544.205	1066.07	3.82865	0.197926
285	261653	13	430.713	923.292	108.091	77.0032	1760.17	1662.33	39.0086	0.992559	2.31916	0	3.9738	0.634607	2.18907	2.53004	23.5644	11.0362	22.8399	950.339	0	11.0548	0	52.2277	28.7375	97.7232	1.0014	0	30.2149	14.457	72.6088	50.1946	10.8392	15.4277	1534.73	177.037	365.045	3.78356	1.63443	106.038	0	0.966197	4.29455	3.43484	1.04155	407.485	863.042	0.649788	1.06425
286	262468	16	366.516	2406.06	190.073	188.002	3724.24	3455.95	71.0739	0.873044	0	1.47412	1.67706	0	1.28935	1.62498	59.2129	3.23044	89.0721	818.278	0	4.04172	2.15078	1.96412	138.493	236.392	0.915549	1.48625	38.3746	23.1832	48.6483	40.6771	3.39438	5.73552	1057.25	80.0522	2.46005	3.30737	0.0158877	93.7529	0	2.37024	4.80054	1.99983	12.8187	784.848	1516.71	1.04079	0.137861
287	262754	17	126.622	1566.65	113.282	170.723	2649.77	2481.77	18.6739	0.854756	0.0927435	3.00547	0	2.37046	0	1.75395	31.6009	8.52793	72.4299	1322.37	1.23214	0	0	139.681	34.8177	202.229	0.818251	0.654643	47.0347	1.18095	81.3808	2.38114	2.17427	3.1931	1006.59	112.697	86.4192	1.95939	3.25977	6.9108	0	0.354193	4.14768	1.89758	0	496.87	1131.77	3.10162	1.24009
288	264976	17	231.459	3061.44	216.695	393.776	4563.24	4284.93	132.924	0	8.903	0	0.553605	2.99436	0	1.54737	29.0021	0.0974851	16.0425	1180.72	0.741642	0.493727	1.99697	20.6722	48.6686	16.1163	3.80944	2.74976	119.014	33.5121	63.4954	67.0025	11.7386	28.7159	2277.92	152.233	113.754	1.64366	0.749131	111.185	0	0	1.73977	107.118	15.9804	1147.56	2326.09	3.05536	7.7876
289	265960	18	319.311	1175.44	88.7044	114.006	1915.75	1845.75	42.28	2.17784	0.292549	0	2.97102	10.0518	1.47805	4.78442	84.9128	14.2692	346.74	502.394	7.23435	26.4055	4.65931	92.7945	102.641	354.277	0.733061	2.72364	102.566	57.8463	104.798	84.1333	15.5511	41.8119	2511.13	293.478	408.817	6.75689	6.23061	159.798	0	0	0.536111	2.16138	0	335.353	738.513	3.26289	0.283565
290	266757	13	212.789	1572.43	137.623	119.198	2411.71	2448.22	43.4813	0	0	0	0.69439	2.44224	1.69118	2.59204	41.5766	1.98715	99.9218	446.926	0.185835	1.17959	0	22.1536	43.8389	36.1641	1.5163	1.29882	12.1596	16.822	32.4482	9.54126	8.62775	11.4296	2002.86	81.3502	112.164	0	0.436994	36.9192	0.751942	0	1.58479	3.67389	4.13775	543.588	966.331	0.293375	2.5795
291	267643	16	405.81	1773.13	131.592	155.902	2740.75	2579.6	50.8736	1.93034	0	0	1.29668	1.50105	0.472831	2.1733	76.3108	2.32037	153	306.217	0.717072	51.4507	1.54993	143.883	42.3233	2.92075	2.04092	3.76346	38.8073	9.58488	4.23856	0.392877	1.94737	24.9007	2348.19	205.812	1222.49	1.76409	2.17856	24.7118	0.00184267	0	0.889698	0	1.54396	318.848	688.316	1.53635	1.01719
292	267675	17	237.215	2432.24	144.486	207.5	3410.62	3264.56	51.9811	0	0	0	3.43579	0.125807	1.01097	1.60548	2.89979	3.09698	62.7797	338.062	1.66544	11.4291	0.879958	17.8557	11.8526	7.08831	7.57705	0.34094	15.1965	15.2427	0.78647	3.82543	3.1975	5.92354	1452.31	219.329	157.313	3.04246	0.920474	55.3388	1.22755	0	2.90956	3.75204	4.25554	501.242	1017.88	2.56116	0.428607
293	268539	16	509.027	1414.68	104.611	120.841	2306.36	2063.88	31.3561	0	0.0466665	0	6.96151	0.653148	0	2.4919	45.7618	6.96175	128.546	608.027	1.32364	140.026	2.81402	52.0987	2.65064	45.4228	2.11719	0.428293	68.7726	24.5787	308.986	3.51692	20.0233	36.1722	2470	239.97	444.303	5.15426	0	11.3075	1.54102	0	0	2.38654	1.60219	271.876	560.833	3.62637	0
294	268591	15	379.804	2499.93	199.651	257.284	3330.58	3075	78.9296	1.22048	2.04269	0	0.147694	0.778616	0.679444	1.84142	91.131	8.05786	179.105	762.798	0.613964	7.87356	0.95416	159.363	32.3921	160.604	2.15625	0.780898	57.6959	20.1718	59.3711	58.3453	8.59289	3.8329	1566.84	262.671	540.982	1.03381	3.32199	118.565	0	1.20373	10.4622	3.94142	2.11008	779.481	1615.18	4.48373	3.44799
295	269346	16	293.5	1504.56	131.549	126.861	2631.46	2381.63	36.7841	0.681173	0	0.247261	1.15145	1.96509	0.804385	1.60539	35.0224	7.38783	64.9336	687.855	0.944833	1.03804	0.217426	64.6144	377.926	121.305	2.77859	1.82998	18.4533	28.011	25.3546	1.57289	1.63677	12.6852	1338.72	31.8134	4.723	0	1.8217	11.6236	0	0	1.62418	462.447	1.99592	416.105	821.257	2.59066	0
296	269952	17	327.311	1762.9	136.27	149.512	2696.77	2532.02	28.8915	0	0	0	2.77542	2.41398	0.662772	0.512316	33.7433	3.48739	82.5863	930.712	2.03308	2.62913	3.53217	104.624	4.77281	262.781	1.00294	1.57004	2.12446	11.308	4.11688	229.691	17.0271	51.9137	2797.43	114.758	328.89	17.6116	0.00937021	49.9742	1.12203	6.11285	2.32725	1.27097	3.43956	655.298	1296.66	12.7292	0.146475
297	272826	14	200.383	875.172	70.2248	53.1635	1633.14	1480.31	21.3724	0.742675	0.444217	0	6.63432	1.01828	0.210657	0	10.2672	3.50733	4.44224	596.877	4.40611	0.543174	0	204.658	49.5309	54.3422	1.74003	4.74819	19.8058	14.2393	162.313	14.645	2.89733	0.858685	418.798	381.001	1186.71	4.04857	1.2197	30.9031	2.04514	0	0.440713	3.67272	1.72922	272.673	521.586	1.74444	1.00926
298	273487	15	218.811	1340.58	84.9396	124.801	2165.39	2017.19	31.0031	1.40106	0	0.12872	0.186301	0	0.97755	0.569865	66.9725	1.60015	123.746	540.931	3.03285	0.203902	0.398127	133.138	134.867	104.465	1.38168	1.54363	2.0403	21.2971	41.4242	9.909	11.8681	1.04975	920.816	53.068	261.421	0.713425	2.06752	61.3321	0.342221	2.00457	0.813396	3.55128	1.90707	452.061	933.573	0.879829	0.358788
299	273957	15	524.749	1610	109.236	104.119	2727.41	2465.9	30.4746	0.206895	0	0	1.14156	0.718044	0	0.900754	17.7509	1.00988	0	454.94	0.588648	1.62312	0.615789	63.1555	21.9575	109.638	0.917761	0.450647	33.6481	3.26169	23.9509	9.45126	2.16552	2.38777	452.276	82.0762	379.197	0	0.707841	31.5507	0	0.786213	0.125469	4.69136	4.51856	273.52	560.803	7.46338	2.89434
300	274121	16	98.3766	603.902	48.5953	71.4712	1212.58	1102.86	35.1164	0	2.46117	0	0	4.85061	3.69071	4.08753	53.1978	32.3083	113.899	637.705	2.72315	12.7341	3.10189	341.337	63.4867	180.241	0.138269	7.86542	253.138	94.2851	134.855	180.168	25.9634	1.42647	630.254	171.94	632.835	4.00898	1.67304	110.301	0.841432	0.644053	3.65512	3.36592	10.1539	339.547	663.628	1.35546	0.537751
301	274641	16	338.035	730.237	65.7142	58.3571	1380.08	1270.6	35.2414	0	0	0	2.25636	0.638355	1.32673	2.23569	3.99143	0.42192	44.8289	663.285	1.84783	4.77569	2.17991	76.9409	24.0401	114.184	2.37806	1.69558	52.6383	19.6455	124.023	106.614	4.86473	7.30446	1213.64	179.141	232.806	4.26427	0.348154	60.9418	0.912916	0.374214	2.88302	0.326165	3.61557	290.818	485.589	3.20817	0.814727
302	275576	14	328.041	1189.89	90.9458	113.006	2140.94	1797.74	19.801	0.637391	0	0	1.10757	3.53775	0	0.930176	0.0891512	2.05057	3.64803	571.324	0	0.259559	3.82546	157.123	25.5711	37.8534	4.33934	6.37838	46.4241	4.68881	42.9691	4.04954	8.7364	10.5488	472.794	136.676	1096.25	7.52467	0	142.93	0.701861	0	2.31789	0.108964	2.51394	272.547	591.272	3.70622	7.12832
303	277033	16	553.026	1973.36	133.237	202.003	3015.14	2901.61	50.3316	0	4.03367	0	0.500996	1.78092	0.261597	0.985895	119.401	3.68478	262.037	1111.36	0.691953	3.20556	3.78916	104.177	33.6284	359.788	1.3886	0	113.244	21.7523	10.0305	2.93502	2.35007	2.52718	617.507	48.784	109.185	4.38457	2.86787	63.1477	0	1.45284	2.00356	161.057	3.98068	504.878	1051.86	5.35383	1.59647
304	277673	18	148.234	1658.18	91.8028	191.117	2798.67	2464.53	44.3697	0.253133	7.16632	0	0.911878	0.015222	2.18433	2.77887	6.3995	6.54902	3.58501	1402.53	6.2888	8.52642	0	17.9468	21.4162	61.3771	0.448375	0.494916	11.4942	43.4127	0.514315	53.901	1.92956	5.31879	722.099	2.58109	25.4905	2.16484	0.910849	19.9954	0	0.476628	3.45047	119.853	9.43653	427.668	840.221	2.42762	0.635496
305	279579	13	205.101	1630.19	111.381	114.286	2692.1	2415.12	21.6373	0.331129	0	0	0.969726	1.07087	1.40733	0.335954	82.3405	0.214073	79.7985	737.225	0.353245	2.94615	0	114.974	20.9717	1.88141	0	0.857693	23.4583	19.1214	1.12855	15.0741	3.11347	0.0154983	496.917	52.3703	640.182	1.92419	0	141.385	0	0	1.56055	1.65954	0	372.593	642.875	2.13441	2.68896
306	279852	15	384.693	1579.2	128.245	169.073	2581.71	2401.34	66.2219	0.151856	4.62553	0	2.28046	1.12838	0	0.316853	20.8439	1.62272	57.1423	426.695	0	1.66083	0.345425	50.811	19.5028	93.5614	0.108466	0.527302	28.4659	2.01202	25.9268	6.3085	1.46303	2.80112	457.793	113.777	182.819	8.03878	3.50719	62.9653	0	0.735593	8.10035	0.879593	5.74559	276.195	587.653	0	1.18787
307	280920	17	429.488	1969.67	134.395	247.146	3560.2	3192.15	132.269	2.63372	0	0	0.55071	3.20289	1.68764	0.437015	105.829	4.25384	209.636	2547.06	0.437653	0.482772	0	185.753	162.105	164.983	0.13015	1.68279	23.1331	14.5969	59.1029	44.6717	0	25.0079	2931.06	92.6807	233.271	1.35807	0	46.7479	0	0	1.06422	0.662601	4.35541	560.773	1210.96	1.07845	1.32107
308	281850	16	162.005	1254.97	68.1836	103.621	2017.34	1857.07	25.5322	1.84834	335.393	0	1.94501	0	0.229316	0	2.67517	1.17521	19.1216	37.8492	0.757753	22.2055	1.17989	19.9781	18.2838	2.87268	0.584104	0	1.45324	13.237	3.1561	66.1979	1.57606	2.04849	296.817	25.9546	65.6748	0	1.05309	29.9722	0.557748	0.884247	3.08207	1147.04	1.56007	290.788	610.775	3.80026	0.589424
309	282319	15	149.694	1974.02	170.545	200.533	3060.79	2803.02	119.207	0.113346	0	3.17442	1.63955	3.18457	0	1.19329	39.9703	1.99284	114.292	423.245	0.699417	2.26941	0	36.0973	90.0466	9.83691	0.435418	1.84996	23.0799	26.1291	21.725	4.53145	2.06271	5.46716	1611.79	15.5889	89.6385	3.71292	0.60568	43.7962	1.48437	0	6.47377	0.082127	6.28773	402	768.4	1.32731	2.78231
310	282701	19	720.739	891.11	95.0731	85.1618	1824.08	1706.42	42.5464	0.89762	0.489495	1.73347	1.27523	3.765	1.37171	4.75055	48.7132	14.9239	53.1498	1220.23	0.499643	85.1439	2.01978	114.234	22.1138	100.663	0	0.272117	95.1886	2.97953	67.2744	58.2842	3.88828	7.80646	1424.01	70.4819	187.089	3.87656	1.34651	28.9156	0	0.304929	1.02185	0.172004	2.10446	315.922	640.787	0	1.55647
311	282717	16	316.226	1950.01	189.986	208.45	2869.88	2708.25	52.5722	2.05618	2.71986	0	2.2426	2.38174	0.709999	0.751713	4.6791	3.73905	4.05252	877.949	0	55.2757	0.121594	77.2901	77.8255	30.6153	0.515329	0.473506	28.2284	7.53269	9.62427	10.1929	2.53564	1.88473	470.237	69.1574	255.714	3.83252	4.80279	2.12878	0	0.0297202	0.555508	1.29856	0.418968	530.151	1091.47	2.54426	7.95266
312	282790	16	564.463	1650.64	111.188	139.099	2614.23	2335.21	43.4295	0.301727	0	0	3.60468	2.24917	2.70283	1.12836	20.2718	17.7158	7.12438	881.002	2.60354	11.9915	2.15365	224.246	10.745	30.4906	3.54313	0.166665	10.1916	19.0031	6.72177	33.7874	2.13367	3.59033	1073.27	156.844	981.805	0.121541	2.97558	47.6687	0.758739	4.22502	0.224569	0.272419	3.3987	440.591	883.954	2.90875	0
313	283054	13	93.3961	1572.15	90.0508	112.52	2267.56	2110.22	31.6194	0	7.0869	0	2.04011	0	0	0	3.18183	0	10.9318	215.071	0.068488	0	2.5727	7.05729	5.41988	3.06769	1.09889	0	4.05113	3.67987	1.34805	4.36784	3.22717	2.07798	582.712	15.9839	96.2137	0	2.46171	13.554	0	0	0	2.2018	2.032	324.269	639.18	2.81735	1.10951
314	283444	15	538.924	1717.16	113.846	152.456	2565.16	2413.49	46.546	0	0	0	1.10866	0.0695784	0	7.36279	52.1014	5.45266	109.584	1510.23	1.1759	8.20497	0.698115	298.803	72.3627	552.191	0.0968722	2.92245	43.3804	25.5825	52.9396	27.6768	8.21286	20.0977	2180.15	6.17846	610.364	0.618862	0	39.9036	0	0	1.2394	1.41826	6.86201	565.16	1224.82	0	2.76906
315	283598	17	952.521	1812.4	119.844	214.897	2959.89	2704.39	37.2335	0.227361	0	0	3.02108	2.94752	0.0823079	1.62819	58.3012	6.79241	358.534	2068.3	2.59929	4.92315	1.36199	97.6773	66.3621	1035.27	2.33511	0.565256	178.822	85.1664	67.2337	90.3426	10.8597	29.0446	3616.25	374.568	371.971	2.04634	0	134.675	0	2.39367	1.33399	0	11.2723	520.846	867.812	2.60014	0
316	283914	14	524.927	787.301	62.0761	108.028	1354.12	1290.61	30.7369	0	495.696	0	0.244661	1.52698	1.38672	4.37816	16.4268	2.3534	26.142	18.8228	0	1.53602	0.758761	24.3552	28.6153	4.30566	2.11609	0.342311	1.04238	5.44645	87.6555	192.512	15.1511	7.29711	953.154	40.5659	14.5076	2.75588	1.14934	0.364044	0.00438164	0	2.23879	618.692	2.03376	296.011	731.724	4.24916	0.528551
317	284277	15	477.278	2288.58	150.151	158.663	3496.89	3120.02	60.3845	0	1.26055	0	0.0876612	1.12985	0.17092	0.145624	78.0869	0	351.361	938.219	0	2.76692	0	145.131	11.5202	180.82	5.46676	0.374461	56.4321	35.3576	66.8822	43.4022	3.40262	1.36944	1704.49	140.481	208.468	0	2.46117	116.17	1.29493	0.714997	1.74719	1.85635	3.36297	666.395	1210.33	0.104387	3.68193
318	284406	15	556.454	1328.42	80.5041	86.7615	2093.57	2018.67	20.9412	0	2.94111	0	7.4089	0.377492	1.00964	1.8567	69.4039	14.0473	75.7379	973.786	0.692065	17.2943	0.389977	108.909	78.7755	1.55497	4.64487	0.586904	33.4522	20.8097	10.5225	3.2525	1.86906	0.00567891	489.45	99.9409	539.565	5.09877	3.28898	69.543	0	1.35164	0.201001	4.94723	2.26023	320.822	565.759	1.6316	1.91165
319	284693	16	364.884	2579.22	156.951	265.429	3779.29	3550.15	49.7967	0	0	0	0.261851	1.13453	0.0734206	1.09829	12.7065	1.27734	0.790314	1069.23	1.38263	370.599	0.667018	119.314	93.9658	0.00194359	0.872424	0	7.5889	0.199717	2.57959	1.51677	4.79733	4.83268	862.364	39.2738	340.68	3.31243	1.44786	25.7308	0.327883	0.269367	1.83963	2.02561	0.0726721	893.568	1610.93	1.96973	0.690736
320	285022	20	1258.49	1474.9	99.1297	171.434	2728.45	2537.18	34.5256	2.09444	12.0079	1.04089	8.53887	5.65676	2.40984	2.65906	44.1095	11.1256	77.1657	936.383	3.46705	62.4984	1.06085	544.586	87.0379	35.0325	6.77721	1.46241	47.8828	72.4006	142.722	340.34	41.2095	34.8101	2731.69	445.857	1505.79	6.48041	1.76557	116.634	0	0.528827	4.39296	1613.06	0.842601	258.572	490.719	0.0960684	1.14701
321	285307	14	275.068	1668.22	122.223	146.532	2764.82	2645.99	68.9638	1.59802	0	0	1.33937	11.6163	2.26133	1.74627	59.0823	5.66203	87.9973	1079	3.11199	3.2087	4.44473	70.3165	72.7623	82.8772	1.35525	0.737053	0.64669	22.6647	194.541	2.58916	5.67397	12.8511	2467.39	326.101	268.715	1.58611	0.0513395	73.8932	0	0	1.04426	0.855651	1.86734	465.307	1032.64	0	1.09602
322	285619	15	201.223	1392.78	109.238	100.343	2485.84	2310.31	39.7572	0	0	1.60487	1.12354	2.0317	0	1.82026	69.2316	3.30591	135.769	511.936	0	1.8531	0	39.0295	46.0756	126.13	0.623793	4.5329	20.2624	4.97476	15.2402	5.71109	0.578379	2.45005	542.036	73.6281	45.3902	5.76793	0.188924	18.6395	0	1.6864	0	3.79614	1.10042	325.017	583.933	1.90409	4.22886
323	286650	16	121.498	1336.35	112.889	122.509	2231.24	2134.28	36.0729	1.06266	0	0	0	3.5511	0.98092	0	31.3343	2.57065	39.9531	529.651	0.575192	3.76596	3.97899	24.7281	30.5575	20.2524	0	0	15.7813	2.30476	38.2414	41.939	1.77186	1.62534	566.448	24.943	42.6573	0.970028	1.28082	18.3011	0	0	0.503661	0.547542	5.19175	286.536	612.297	1.89624	2.46362
324	286803	18	970.64	1797.63	130.896	149.711	2937.86	2792.33	40.7338	1.2173	1.61402	0	12.1014	7.66883	1.09095	1.15833	21.0963	31.9909	5.78251	2606.46	5.98684	1.50233	0	635.873	39.9999	123.587	2.24126	2.26357	128.679	81.4478	17.9961	162.588	37.7291	7.4668	1676.51	380.581	2156.61	40.0428	3.23156	178.754	0	0.74426	1.05749	2.41305	6.55443	456.478	901.68	4.43805	16.8853
325	286936	18	283.989	1555.39	124.973	136.981	2686.28	2340.67	71.4789	0.206433	0	0.454187	7.43834	2.95375	0.0805282	2.23358	47.9952	36.7138	44.6017	1741.17	3.92579	11.9515	16.0629	149.554	220.999	163.467	2.99836	1.00213	12.4139	18.6885	50.3823	5.31951	5.60292	14.8273	2452.12	68.8139	189.247	2.29066	3.47512	1.14909	0.57473	0.447694	0.14075	3.18277	1.55653	415.436	847.485	2.89089	1.65917
326	287731	17	254.743	1893.16	130.47	114.003	3108.13	2931.04	30.1358	0.666978	3.8553	0	1.64162	2.13252	1.78304	3.7095	57.8721	6.29147	170.831	1246.2	2.33825	65.5663	0	33.3061	56.6836	111.764	3.92076	0	0.613441	4.75689	13.2564	138.74	3.51301	5.40876	1903.87	2.04218	59.1971	1.90742	2.77895	21.3229	0	0	1.42754	1.13125	7.74863	438.624	885.352	2.9599	1.50167
327	287860	20	203.858	1742.13	103.317	145.605	2856.28	2590.36	40.1898	0.0987371	10.943	0	2.95086	1.80883	2.78933	18.1252	82.9214	14.0138	183.534	1695.39	3.11248	15.3259	4.17266	440.979	51.5272	497.162	2.47873	2.96898	28.9273	7.89952	96.8104	199.886	2.85309	0.126505	1907.49	93.912	383.716	1.8376	1.12738	53.4564	1.21945	2.89143	5.58365	0	1.67101	417.204	804.3	1.15404	0.174216
328	288335	17	379.691	1516.35	125.238	164.404	2622.96	2322.22	63.7702	2.3984	13.7705	0	2.66333	3.18273	1.59772	1.69461	71.5705	4.11506	61.996	541.475	0.916987	72.854	2.86222	128.657	68.8175	2.00342	2.46386	1.15711	75.1288	51.4573	28.5294	23.9739	10.0995	3.27905	1090.96	102.172	381.842	3.34365	0.051036	81.5214	0	0	5.47088	159.1	10.0831	382.005	840.786	1.96467	3.46904
329	288605	19	340.863	1542.31	105.557	178.959	2671.23	2468.67	79.4564	0.396182	0.532524	0.470357	1.55883	3.08517	0	3.45796	116.77	9.28216	384.937	902.481	1.61468	8.86485	0.336318	127.917	48.8785	173.123	3.29288	1.22161	53.1343	31.2999	59.3497	3.02687	3.12342	21.3265	1750.54	97.1746	205.023	1.89757	4.39728	51.548	0	1.28892	5.27931	1.019	0.805801	444.206	862.785	1.21564	0
330	290252	15	472.07	1991.2	126.193	166.325	3022.36	2794.96	60.6261	0.977988	4.68564	0	7.55139	0.104139	0	0.137319	21.9059	0.292345	85.4525	1222.09	3.43555	4.54628	0.55234	27.3701	4.7221	23.4319	1.41427	0	83.7931	0	1.75185	1.45259	1.07175	2.17869	588.119	75.2056	513.984	0.782484	0.445865	56.3103	0	1.5268	2.223	0.0730363	7.22651	451.067	931.657	2.12292	2.75557
331	290535	14	495.429	2162.63	161.094	218.328	3213.73	3060.35	24.4886	6.96834	2.19756	1.35071	0.973729	3.89752	2.78594	1.73134	43.7489	4.84933	44.8804	1653.21	0	240.347	1.86385	98.1579	34.6371	342.77	0	0.582357	43.0416	38.1588	35.0567	15.5884	2.94564	8.39089	972.288	133.483	1195.2	6.74856	0.00375442	37.657	1.66417	1.8008	0.658365	1.95296	0.851916	764.368	1559.83	4.92642	1.4395
332	290999	15	723.502	2150.83	123.99	188.876	3534.59	3374.36	49.469	0	3.51376	0	2.52915	4.37652	1.49158	0.340796	140.123	22.6285	249.063	2214.34	1.97773	93.2872	1.53918	188.486	73.8791	31.6978	0.942943	0.407771	116.816	33.2133	102.309	54.0819	7.24509	3.77426	1276.34	81.1535	926.347	11.4858	1.27533	38.7904	0	0.883653	5.96926	0.199631	0	748.102	1424.19	4.1868	4.70314
333	291705	13	328.368	1236.92	118.783	166.634	1996.66	1997.35	88.3047	0	0	0	3.73875	0.414192	0	1.15726	18.0558	10.0005	44.5353	377.67	0.82916	1.69918	1.80207	2.76444	3.45275	31.3559	1.46309	2.09256	9.24014	3.4513	16.834	7.57748	4.35196	18.4889	1472.39	71.7031	93.6698	3.056	1.88224	21.0993	0	0	0	0.744147	1.30262	313.325	686.341	0.0801636	1.30801
334	291945	18	163.246	822.018	34.6759	67.0707	1493.77	1401.28	37.7746	0	0	0	2.98521	6.64219	1.3561	13.4826	119.667	15.127	219.267	850.697	1.9107	9.89346	3.65534	178.458	113.184	232.673	0.19295	2.94311	60.9823	53.15	176.653	54.4659	23.2154	45.6817	2113.2	316.47	248.539	4.21584	0.931159	107.194	0	0.651272	11.812	1.33385	19.3694	242.371	553.232	3.71988	2.59664
335	292347	15	73.3108	983.206	55.9908	69.9055	1778.99	1655.85	35.1197	0	0	0	3.47359	0	0	0.393903	12.9073	1.52155	4.53355	367.72	0.584463	2.60104	0.199515	35.7284	5.75756	1.65034	1.70806	2.06211	0.0685554	2.65922	1.88637	4.40834	5.49789	3.28219	182.404	21.4427	68.4301	0.521816	0.377912	11.8439	0	0	0.15583	0.553805	4.73762	357.221	553.027	1.70253	1.61786
336	292894	12	394.756	1179.03	94.511	125.126	1850.83	1772.39	23.4204	0.304969	1.75526	0	9.30126	1.62878	1.94345	6.54987	72.0036	8.72475	165.148	653.148	3.24549	8.47117	3.01772	239.636	74.4808	689.137	4.52216	0	62.333	33.9824	221.973	102.772	25.6924	57.0026	2493.41	506.987	759.044	1.84778	0.579155	141.539	0	0	0	0	0.469333	549.665	1257.65	0	1.83751
337	293535	14	361.894	1490.71	105.978	132.754	2482.38	2298.17	42.9127	0.359404	0	0.48988	1.79897	0.343708	0	2.10179	35.4212	2.25578	49.9203	280.265	0.263871	6.09712	4.07247	23.3385	32.2413	17.0962	1.26083	0.242674	47.3834	4.81223	101.348	5.93663	2.41147	26.6491	2295.48	140.776	251.651	0.684447	0	9.18528	0	0.713618	1.88665	1.00449	1.47023	389.296	854.226	0.292998	1.14723
338	293863	15	190.135	1590.69	101.529	214.861	2497.56	2348.39	64.6808	1.36558	0	0	1.79631	0.821682	0.473721	9.14088	14.3068	0.310004	18.12	305.189	0.848904	2.33084	1.14938	48.469	7.45423	33.2888	0.250198	0	10.1052	5.73573	2.50903	8.81519	0	2.98167	568.883	36.1543	98.7844	10.9107	0.358145	12.0691	0.653578	0	0	0.282395	3.46671	347.586	684.166	0.661244	1.39117
339	294210	19	262.398	1259.56	118.892	133.339	2142.61	1979.49	61.647	0.2962	0	2.21845	5.36021	4.88257	2.78015	10.1813	116.114	5.75092	319.495	815.652	1.61736	5.48804	1.80711	61.0772	41.5	90.2238	1.25028	1.54943	7.42473	3.56829	8.79825	4.57806	6.10136	2.58338	752.685	131.298	136.472	2.77175	0.39184	89.1766	0.180627	1.26339	3.93411	6.76814	1.20671	290.89	592.216	2.29982	0.364094
340	294270	16	693.674	1743.57	135.658	130.261	2988.89	2718.97	32.8717	0	0	0.990437	0.0791673	0.636542	0	0	24.9513	2.40934	57.3799	723.765	0	9.64742	2.12782	102.29	27.9962	40.936	0.949586	0.873629	59.3339	37.2569	24.4853	4.38143	2.69994	3.03692	386.965	67.2391	237.001	2.10122	1.14058	45.6971	0	0.362518	0.324626	2.3406	19.8527	544.287	875.244	2.29111	0.656028
341	294719	16	67.7696	1423.84	102.612	99.7143	2408.37	2239.55	104.171	0.307248	0.251817	2.53407	0	7.97283	1.27488	1.98399	60.6156	0.514996	64.9729	1058.18	0.792147	7.73231	0.269608	27.9762	38.9567	38.777	2.67215	0	38.8508	31.8556	72.8051	21.4339	18.8954	44.4021	1899.73	249.627	314.278	2.08637	0.466599	77.1196	0	0	1.12727	0	3.12352	379.897	827.094	4.50354	1.66524
342	295534	16	146.702	3009.36	169.322	249.817	4189.43	3782.93	53.3374	0	2.50106	0.228341	3.1142	1.31041	0.368466	4.83762	2.08105	5.23874	16.6625	1515.5	2.6754	107.207	1.43087	90.2173	246.279	0.6948	4.3641	0	33.0531	10.8748	1.05047	6.26084	0.658442	3.31929	394.999	45.6399	142.533	1.40087	0	57.5543	0	0	0.593216	0.778931	1.3924	657.643	1260.07	7.89345	2.5976
343	295643	12	89.2051	1661.29	132.938	157.718	2239.82	2181.52	19.8445	0	0.574926	0	0	0	0	0.718513	3.248	1.59935	15.5244	16.7452	2.12184	0.775444	0	11.4495	3.55831	2.164	0.98102	0.586197	5.10163	6.12101	4.08305	5.49394	2.94196	5.12232	313.184	28.3622	53.2607	3.84718	0.327006	17.1064	0	0.109855	0	0.907722	1.89833	248.491	531.212	10.9805	0
344	307791	14	251.061	2182.97	165.622	236.506	3172.22	2909.44	55.6024	0.845854	1.11491	0	0	0.707015	0	2.43543	57.5253	2.02285	103.496	0	0.587871	1.19042	1.20978	15.946	13.8712	25.7627	0	0	2.97698	0	120.416	3.8176	3.13623	4.35765	1691.34	100.892	90.0474	0	0	1.88267	0.948337	0.518597	3.54549	0.908172	0	279.423	629.489	0.979041	1.51915
345	308142	15	157.885	2213.47	170.383	195.977	3283.75	3018.75	116.594	0	0	0	1.22176	1.45062	0	0.510513	0.878451	0.731188	23.9636	366.104	0.197608	12.9317	6.98693	26.6189	111.341	10.0199	0.577883	0	16.3779	9.10142	19.7781	1.56434	1.49458	2.1373	1075.82	46.2874	67.5174	0.85814	1.04954	9.68679	1.83777	0	0	3.19073	0.22728	299.424	640.513	1.31127	0
346	309523	13	239.257	3015.25	303.922	274.43	4081.28	3916.28	171.069	0.382859	4.37887	1.0346	1.57769	1.79127	0.459625	2.58627	50.5005	11.1491	175.711	1655.22	0	5.46663	3.50278	56.1359	94.2961	65.9127	0.401856	1.48307	10.0266	1.76269	13.4053	9.69611	4.49026	27.1134	2404.98	209.025	269.986	0.449954	0.631293	142.36	0	0	3.58427	2.29351	6.85286	892.538	1733.2	1.16632	1.97806
347	311247	20	266.9	951.949	65.8238	87.2658	1728.83	1551.46	25.3391	1.0135	0	0	3.15629	0	2.0147	7.88352	2.8926	0.362412	0	214.577	1.03958	6.10158	0.796793	31.9994	11.2594	35.406	17.3754	0	7.13613	5.65042	53.6742	3.62024	13.2294	0	283.356	339.375	866.461	26.037	1.24324	47.8504	1.19755	0	7.20909	0.337505	3.51313	175.621	468.644	6.03651	23.8866
348	311502	14	50.9738	1180.21	110.693	116.287	2225.25	2131.61	65.5397	0.954397	6.93258	0.728445	2.05107	3.51222	0.0950129	4.2069	75.3615	0.562187	162.024	695.018	1.96555	5.34926	3.16512	122.822	53.8172	53.9342	1.36855	0	0.229613	1.40724	62.8748	1.3115	0.349733	6.0209	1139.89	151.139	84.7567	2.57209	1.75365	6.21069	0	0	0.592038	2.55389	2.75682	323.059	563.663	4.42373	1.86958
349	312911	14	119.809	2319.22	155.754	188.698	3558.43	3207.49	79.4145	0	0	1.07165	1.21128	0.765155	0	5.61329	81.4297	1.38619	143.451	704.487	0.607066	79.157	0.168271	127.185	29.6525	172.626	0	0	43.6608	0.944779	95.5174	66.1309	2.56205	18.9232	1880.39	83.804	147.559	3.21881	0	3.52643	0.959737	0	0	2.57987	1.49184	399.272	807.231	2.38826	1.9219
350	313034	14	302.584	2565.3	189.281	182.204	3572.54	3459.22	77.0245	0.958627	4.64629	0	2.43999	0.567638	0	0.16367	8.93806	1.82544	33.3745	854.82	0.172004	2.44398	3.54516	27.5251	210.712	92.6455	0.724829	0.999187	41.628	4.36314	36.1863	8.19261	3.2298	4.2594	1134.06	115.953	150.055	3.05868	0.226651	14.1479	0	0	0.135171	1.2115	1.74343	685.269	1325.64	3.52033	1.69765
351	313046	12	85.4636	1584.21	112.508	119.99	2458.51	2386.69	43.888	0.437549	1.3586	0	1.02604	0.283208	0	0.947398	1.48891	0	0	788.617	0	12.1703	0.60344	30.6907	0.428498	2.32945	0	0	13.8192	2.43326	0	0.316671	3.70407	2.15724	802.541	1.22876	105.02	1.61716	0	0.919909	0	0	0.811316	23.601	0.830942	277.808	482.297	0.0690929	0
352	313875	15	157.112	1320.32	99.446	105.841	2540.21	2351.72	61.5263	0	0	0	0.944188	0.289503	0.454905	1.71212	11.9298	1.38505	20.2995	91.7513	1.58668	11.5707	0	2.05056	9.641	2.63764	0	0	29.6543	0	0.0650233	12.015	0	0.245723	152.713	1.27585	0.242666	0.00457951	0	30.5251	0	0.725133	2.23443	0.585826	13.0128	285.497	538.965	2.84355	0.926801
353	318600	14	188.355	1309.23	89.0422	167.126	2352.9	2111.02	63.3808	2.14004	2.63867	0	1.77956	0.687601	1.74161	5.28425	41.1847	2.53904	136.108	763.253	1.63151	3.73583	1.01575	81.1025	25.5719	158.453	0	0.153846	19.1211	3.4713	28.3539	14.3237	1.19809	2.02216	751.565	24.8133	160.319	8.90391	0.899226	7.7885	1.08363	2.19964	2.09564	12.2083	0.0278419	369.505	595.948	0.247855	2.8843
354	319256	13	61.0353	2039.37	152.121	131.082	2635.45	2594.95	37.5476	1.96966	1.75514	0	0.505405	0.609424	0	1.07221	3.62995	0	10.7777	261.417	0.72148	0.269305	0	30.2961	19.6951	2.92719	0.891512	1.30155	4.72891	1.85106	1.53312	23.4045	3.61688	11.6292	677.183	13.5779	206.135	2.15903	0	12.9861	0.815984	0	0	1.539	2.12358	221.282	393.813	0.170511	0.274879
355	320813	14	106.343	2936.26	179.998	216.261	3885.99	3560.87	44.7952	0.248089	0	0	0	1.64602	0.176466	0.263975	4.80788	0.149529	20.6687	831.72	0.649059	1.20317	0.0366578	4.2539	0.0796156	2.34233	1.71209	0	6.34445	13.3411	54.1235	21.861	1.94216	5.10804	1676.09	120.545	69.8947	1.12298	0	0	0.409297	0.204	1.91263	2.24602	3.90674	436.06	1088.14	3.07572	5.90121
356	320977	14	187.999	1726.34	106.967	128.517	2747.21	2612.48	29.2765	0.10966	1.25556	0	3.17828	0	1.19763	1.9862	60.1996	2.31731	140.286	1276.28	1.40318	1.54235	0	167.283	3.78774	200.475	0.237566	0.0581878	85.7675	1.26486	12.2833	70.5583	5.20755	0.911924	462.665	108.177	269.59	1.94476	1.91786	48.6939	2.22232	0.0380473	2.23408	1.44406	3.37319	347.513	673.625	2.28442	1.20995
357	323298	14	769.493	3214.58	319.397	326.997	4113.69	4007.31	139.125	0.0920749	39.5034	1.35617	0.87305	3.25503	2.76332	2.19713	314.221	1.13896	527.271	3117.84	0	73.1611	0	451.391	842.353	206.675	0.787647	2.99885	175.464	31.1031	28.8623	125.698	4.25908	0.426608	2277.06	341.218	1443.13	1.70074	4.35636	111.763	1.43288	0	4.28509	1502.93	2.78552	759.723	1727.26	3.31685	3.84866
358	323340	15	160.688	1410.17	79.3839	116.774	2326.47	2224.88	29.1974	0	111.486	0	3.97503	0.247753	0.259697	0.817353	2.05368	0.979039	4.0866	48.8589	1.09939	7.03405	1.72512	1.99546	19.3994	2.06548	2.09817	1.46945	2.48899	9.30073	2.41769	150.362	4.54842	6.33006	899.788	3.79652	5.03528	0.471138	6.58483	1.9718	0	0.139206	2.37613	0.030227	0.422942	272.143	522.052	1.49675	4.01636
359	323383	15	113.052	1757.74	144.542	110.532	2733.78	2439.36	59.6724	0.460761	0	0	4.10903	0.939247	3.17814	0.859796	4.69658	0.789465	2.47972	812.162	0.618335	0.923138	2.93636	0.426029	40.3974	4.23881	1.27186	0	1.55536	5.8503	0.598908	0.081802	1.43992	2.04877	380.102	32.3824	90.9203	4.09586	0	3.57234	0	0	0.778316	0.0910964	5.06499	251.959	605.535	2.82296	0
360	323554	15	164.241	1899.77	126.552	134.662	3022.76	2882.82	56.6494	0.293492	1.70995	0	1.33033	2.03558	0	0	0.568445	0	1.53477	203.193	0	0.453655	0	14.0263	0	0	1.27103	0.304247	1.45567	1.0738	7.00573	0.651182	1.3623	1.42128	576.482	10.518	50.5314	0	0.0528119	2.50008	0	0.292998	0.8401	0	3.04617	440.333	851.659	4.95181	4.01412
361	323774	18	611.799	1184.93	83.1417	110.093	2119.81	1979.65	28.0732	0	0	0	0	0.49452	2.0875	4.89029	20.6545	14.5146	52.5088	196.123	3.23304	11.0527	0	66.8815	11.5769	76.2857	5.18933	0	54.3828	24.8795	25.57	89.0394	33.2851	5.6389	418.365	210.36	774.551	21.8766	1.43928	115.515	0	0.925038	3.47617	4.97149	8.84679	207.618	381.196	0.162408	1.99216
362	324456	16	248.246	1476.87	123.944	161.681	2554.51	2359.42	40.9831	0	6.76175	0	4.83557	3.25064	0	18.1462	53.6391	5.21495	183.452	1124.66	1.30992	1.18737	0.311982	46.5138	66.562	205.242	1.12825	4.38115	0.85043	2.77338	17.9912	0.0369209	6.63701	1.71595	942.053	72.6778	89.6253	1.03925	3.76812	32.3361	0.544819	0	2.26593	8.52855	0.941663	245.087	544.628	5.85024	6.51253
363	325988	14	80.1174	1788.24	128.14	173.109	2860.01	2755.29	80.5405	1.11349	0	0	3.42588	1.06766	0	0	2.8198	0.209836	1.93203	926.094	1.03875	20.3476	1.46241	97.1326	35.4937	1.41156	0	0	2.73712	5.76783	3.1717	1.14543	2.49286	0.721089	152.784	3.49124	275.692	4.73019	0	5.09155	0	0.681105	2.1563	2.72881	1.35691	297.899	598.347	0.751387	3.62205
364	326694	17	192.803	1532.85	80.1313	128.405	2519.16	2385.49	36.431	0.90878	7.29884	0	1.18847	6.98683	0	14.6224	173.012	20.5435	201.233	1446.23	0	20.166	0.429243	146.85	143.378	13.8467	1.55927	0.885709	0.441987	2.07203	11.7845	0	2.40978	19.9276	1345.61	43.4255	86.3276	0.0126524	3.22734	14.7408	0	1.01421	5.45838	60.4876	6.44526	285.341	526.701	3.347	0.433091
365	326741	14	159.576	1173.59	89.1456	91.854	2236.47	2121.33	46.3562	0.863414	1.10139	0	4.05026	3.11502	0.342794	3.12989	12.3165	17.6955	2.44945	2433.91	1.95175	178.674	0	121.566	16.1925	38.3331	0.833044	0.970381	26.4134	2.10151	4.41363	0.657445	1.64047	0.75271	411.754	61.0088	711.183	1.43867	0.589696	20.1194	0	1.24767	64.7831	1.03683	0	216.229	432.324	13.3921	22.2979
366	327604	14	152.748	2555.81	181.045	177.384	3431.77	3329.01	89.7184	0.627956	4.85445	1.17814	1.16931	1.96375	0	0.559651	26.6064	0.569112	20.2182	729.327	0	8.99434	0	23.0096	51.1647	0.275885	2.43278	0.791723	6.37585	2.54437	19.7554	1.26542	3.81758	1.40086	696.088	23.8005	156.944	8.16004	0.568659	8.87148	0	0	0	1.54776	3.25123	451.284	963.919	1.72704	2.41403
367	327894	17	447.259	2558.56	172.87	189.374	3951.51	3693.85	84.4389	2.11634	0	0	0.978777	0.313488	0	2.7875	53.8943	1.07263	172.868	1305.43	1.91552	7.17933	0	54.5398	26.261	41.9058	2.67323	0.826086	182.822	2.57926	3.75314	1.95873	0	3.29338	1148.31	86.9611	249.755	5.23932	3.89513	14.4001	1.01732	0.842034	3.85142	2.3995	1.4045	436.631	960.948	3.74613	0.352785
368	328553	15	51.3304	811.304	49.1742	73.1266	1585.24	1494.51	30.0297	1.01901	0	0	0.717068	0.131293	0.691645	2.34527	7.98108	10.5838	21.5233	387.992	1.71709	64.4687	2.03924	40.612	15.481	14.4708	1.23668	2.77431	8.88958	8.7781	91.4602	4.55398	2.27744	4.83429	821.464	85.2429	67.358	0.152715	0.613885	7.36106	0	0.10781	2.31583	0.117222	1.1995	340.99	461.416	1.23514	0.800972
369	328795	15	160.464	1789.62	106.633	200.917	2829.43	2804.71	40.299	0	0	0	3.22143	1.22862	0.818237	1.49765	23.0231	0	6.63895	471.788	0.746795	110.72	3.00589	36.2966	52.5068	24.2659	0	1.04544	7.43149	0.731664	0.48562	1.93671	1.76143	0.168135	183.815	41.16	164.021	5.10726	2.81958	6.00991	0.756039	0.428487	0	0.063335	1.11926	228.986	455.906	4.71125	1.66078
370	329290	14	155.267	2367.45	195.695	255.594	3185.07	3207.67	134.57	0.517709	3.91539	0	0	0.262892	0	2.00247	7.27701	2.59907	52.0232	607.528	2.37798	2.0123	0.47993	197.084	34.8584	39.4878	1.41043	0.032924	82.9858	13.8536	11.4957	35.7589	2.3092	0	765.773	142.103	415.147	2.30437	3.20831	69.4591	0	0.461251	0.730174	0.584488	17.2982	316.072	580.411	2.13187	0.344193
371	331250	16	490.848	1710.07	131.273	144.011	2993.83	2868.18	27.646	0	3.79574	0	0.598545	3.20751	0	10.2152	73.9181	10.9989	250.64	1260.5	0	20.2749	2.6758	106.967	51.8744	195.002	0	2.52184	73.3504	18.0377	270.245	46.5482	25.1167	37.3922	2696.76	162.861	183.731	0.932666	4.92241	21.3036	5.32291	4.34578	0	3.28692	0.233304	351.251	707.044	2.64465	0.261228
372	332135	16	178.026	1750.19	115.837	117.952	2720.24	2563.95	93.3346	0	0	6.3519	0.247069	1.12913	0	2.37002	27.9969	0.0435212	33.6992	548.91	0.336168	2.03336	0.0317948	3.0801	8.16228	0.0331806	0	0	22.963	3.76378	3.22397	1.63398	2.02979	0	790.033	16.2438	33.6677	0	2.14741	11.3907	0	0	7.4385	12.288	0.587299	184.146	422.654	2.34472	0
373	332572	16	329.845	1794.94	117.372	176.497	2947.93	2796.9	62.5387	0.856501	11.0374	0	0.968012	1.47575	3.27296	2.0683	119.519	12.1913	313.444	823.745	2.75144	5.1347	3.32996	128.482	45.7119	593.216	1.30956	0	62.6647	16.2603	37.583	106.784	1.54809	0.591231	1107.7	114.995	232.819	2.42839	0	59.7792	0	0.274045	2.24186	4.97908	1.23069	478.472	825.53	2.96145	0
374	333179	15	266.532	2341.94	152.739	205.428	3337.97	3207.27	59.9698	3.08067	4.07483	3.73294	0	3.19668	1.87819	1.86824	92.0199	3.27135	115.862	1292.85	1.12231	4.32504	3.51769	176.624	57.967	224.485	0	0.222462	39.5464	7.5098	13.9454	168.839	6.4596	3.05591	495.69	0	164.286	2.52277	1.60502	9.30684	0	0.370385	16.5292	1.25155	6.30898	622.768	1245.1	4.5398	0.439304
375	334615	16	287.73	3981.22	213.617	306.834	5173.15	4977.74	91.1267	0	4.3915	0	2.70976	2.47991	1.0929	0.224615	78.0244	9.00422	169.159	1425.82	2.72522	28.0445	6.5026	31.6443	92.1697	18.4157	3.63319	1.71524	655.819	93.3336	267.421	71.4117	23.8034	80.7898	4283.26	367.037	293.728	0.321825	0	421.527	0	0	2.93378	2.2722	0.587405	679.549	1350.38	0	0.181171
376	334665	16	283.869	1272.66	76.1777	104.372	2191.03	2096.62	33.4032	0.598333	0.726493	0.0731564	0.885681	1.06613	12.3623	1.57981	24.272	5.41702	77.0352	629.941	0.54977	0.538957	3.80227	10.8967	30.4042	274.666	16.2118	4.43339	77.1165	38.7636	119.448	31.1554	24.514	27.7718	1547.16	277.855	40.0064	1.15313	2.93383	70.9366	1.40662	1.28855	3.05698	454.055	5.14595	239.691	562.446	0.588873	1.90153
377	336318	16	48.0479	1099.77	81.5093	129.441	1855.76	1713.77	47.0944	2.67621	0	0	1.58485	0.898624	0.141887	5.33754	21.4251	1.7884	26.3981	625.397	0	2.57464	2.57716	280.14	63.5304	36.182	0	0	2.36707	1.51802	23.4828	1.36545	3.1184	0.805606	629.433	56.579	23.6753	0.752488	2.47127	10.2374	0	0	0	4.01353	3.38204	249.366	567.969	4.16587	0
378	337172	14	294.799	1617.56	76.5321	117.455	2462.21	2395.55	16.3414	0	20.5278	0	0	1.30066	0.0670074	1.95162	63.9675	0.416055	75.7705	44.3215	0	4.19344	0	78.2724	13.8659	37.6079	4.37365	2.08671	2.39346	8.29269	1.38178	10.1053	4.02585	8.07918	617.259	182.757	64.2685	1.27412	1.05573	30.4	0.281433	1.68528	0.110071	505.657	5.8425	351.783	600.618	4.98934	2.12151
379	337982	15	250.788	2382.91	156.989	206.831	3177.77	3030.48	75.7216	0	9.14956	1.49403	2.33725	0.35419	0	0.323563	4.85773	9.90274	16.3984	226.834	0.0516937	5.50135	0	50.5643	42.4451	2.53489	0.662953	0.517377	11.9668	8.62547	8.08414	6.15518	0.0689003	7.02976	758.414	98.9096	290.302	0.106142	0	14.3617	0	1.05591	0.12095	0	0.0015413	397.158	838.849	1.43357	1.38536
380	338085	17	511.822	3243.75	248.424	203.585	4479.77	4217.59	79.2196	0	1.4124	0	1.06494	2.44045	0	0.193482	139.354	4.41244	206.406	2351.72	0	20.4632	2.19781	131.413	166.931	31.9528	2.64715	1.05737	13.3669	8.54638	207.859	8.51303	7.61932	10.1165	3469.95	368.589	412.251	3.93467	2.02678	25.0325	0.407983	1.90078	0	1.89627	4.12436	829.589	1625.93	0.848241	4.90496
381	338547	14	176.875	2040.17	126.007	173.798	2950.14	2679.29	53.6033	1.01722	5.31526	0	1.16355	0	0.106969	6.31442	50.6042	3.35168	108.849	984.97	0	21.4749	0.434144	97.2136	134.712	53.2444	0	0	5.51457	4.5874	1.62247	4.25531	2.14906	3.20123	1206.77	14.2211	59.9865	1.77704	0.816058	15.0133	0	0	2.44777	0.881064	1.61348	387.423	989.97	1.58801	0
382	338620	17	356.775	1873.69	130.372	180.361	3126.87	2977.01	46.9485	1.15813	0	0	1.54896	0.901242	0	3.64959	179.895	10.4763	186.171	683.331	2.94725	15.7722	0.617041	313.07	352.578	19.5356	0.162232	0	16.8964	22.2766	61.5613	217.092	25.7938	27.6246	3191.63	198.974	420.332	0.918739	0.358857	21.7881	1.20556	0.750182	1.04332	151.944	2.57712	330.593	835.523	4.1807	0.809132
383	341421	20	281.794	2014.93	174.815	228.783	3679.93	3486.25	53.1265	0	5.90135	0	2.44447	1.80466	0.480027	0.991019	84.6849	9.28634	147.567	742.133	5.78794	19.6292	2.81816	224.941	40.0688	371.418	18.7361	6.88431	276.307	127.852	63.3272	149.663	46.4048	20.7599	1439.82	256.329	638.35	7.20341	0.54582	104.949	0.237887	0	0.823197	8.56528	5.34835	384.455	808.826	2.70165	2.56591
384	342523	13	122.301	1557.82	95.2015	121.914	2431.74	2243.03	18.6492	0.43842	0	0	0.0365103	0	0.605974	0	5.38444	0	10.9097	258.152	0	0.116212	0	4.68591	3.49394	1.32078	0	0.811173	5.87028	6.48087	0.811959	3.52916	0	0	153.485	3.33667	10.9612	4.52647	1.15861	19.8146	0.527618	0	0.840869	0	0.112178	307.503	623.345	0.906307	0.870623
385	342631	16	1603.6	1995.11	116.6	198.637	3165.42	3022.3	72.812	0.00123763	5.56907	0	0	0.76023	1.6406	3.78156	20.8268	4.92104	51.2841	1074.38	0.98101	1.23723	0.375035	183.941	27.4881	37.5712	2.74183	2.94458	81.1763	23.8795	160.235	37.4084	10.0602	48.8989	3073.66	285.881	701.396	2.68375	0	53.6581	0.181877	0	3.78883	2.18492	5.43922	485.555	762.702	0.514974	1.82151
386	342904	16	261.522	2240.87	157.794	198.871	3230.54	3070.5	33.8532	0	0	0	1.76787	0.264339	2.1215	0.244036	47.9422	2.84816	122.572	849.35	1.22519	7.7016	1.54753	209.967	103.869	259.973	0.561127	0	29.359	16.0846	22.6638	3.12805	5.10951	12.3129	1805	201.545	494.299	4.30797	1.80283	99.514	0	1.22401	3.37029	3.98227	22.2527	724.883	1344.05	0.448714	0.120354
387	344029	15	336.368	2115.47	182.793	238.911	3137.28	3060.49	96.8278	0	13.5047	0	1.81722	0.248351	0	1.82531	122.69	4.56118	160.615	889.674	0	7.77526	1.02715	176.633	37.5432	0.414768	0.608029	1.96772	168.536	5.5306	14.9305	44.348	3.45067	9.68332	1053.03	119.412	642.934	4.76383	1.18912	130.608	0.0171736	0.415107	2.44786	1.57914	4.23677	357.652	733.576	2.2648	2.23188
388	347072	14	87.5886	1436.42	110.324	144.389	2507.7	2272.76	66.4837	1.85435	0	0	1.88627	0.900821	0	1.99385	0.857426	0.137003	1.85796	311.729	0	7.53512	0	9.54803	0.646491	1.66358	0	0.925206	3.93467	9.75709	2.36165	62.4135	1.26205	2.25084	657.527	67.7567	217.98	0.662246	0	3.65819	0	3.69829	0	0	2.41799	275.041	595.159	7.47809	3.76047
389	347214	15	255.016	2076.95	145.797	253.095	3329.56	3186.04	55.9105	0.267293	0	0	0.994629	0.684963	0.964338	0.924862	89.7888	5.16734	138.933	654.677	0.865959	6.49292	0.77124	45.1149	29.2899	107.246	0	2.23176	51.9071	24.0364	24.4222	20.9562	4.18726	1.16167	771.918	51.243	358.08	1.06004	0.430564	55.0664	0	2.23728	0.18145	0.120336	2.13004	426.594	816.935	0	0.503389
390	347651	16	278.577	2212.14	180.771	207.147	3523.92	3239.3	151.766	0	12.3821	0	1.99294	1.96571	0.257272	2.55554	103.967	22.1909	213.86	1410.9	0	0.262141	0.944644	123.337	70.1412	2.1989	0.234519	0.111306	6.92224	0.814924	4.13361	35.0959	0.32013	4.33274	2349.95	80.9409	273.859	4.48781	2.48796	7.40912	0	0.937093	1.85374	245.602	7.80078	533.195	1106.34	2.87143	4.83215
391	347727	17	517.161	2007.57	117.209	129.324	3099.45	2662.19	26.3396	0.3088	2.3393	0	0.515596	3.52642	0	0.672733	3.7625	0.567435	2.74695	547.795	2.21323	0.658432	5.54245	178.069	88.4927	2.0881	4.12531	2.63132	53.2221	13.3008	4.87952	5.24601	3.89456	3.13325	924.885	190.735	432.667	0.0952711	2.61972	31.6119	0	0	4.85047	2.28822	12.3651	532.057	904.452	2.36076	4.87976
392	347808	14	403.032	2811.01	255.632	335.046	3893.25	3537.9	108.814	0	0	0	1.27743	0.815286	0.59302	0.696759	60.3841	0.935921	213.654	1831.66	0.00542352	1.57093	2.96769	114.339	93.0294	161.371	2.05817	1.72833	118.356	19.5522	56.4272	60.0032	0.803772	0.653601	2308.77	371.971	362.755	0.165071	4.51112	72.0552	0	2.27679	0.204895	2.6592	0	906.683	1809.53	1.32407	0.957531
393	347898	15	151.401	966.008	56.064	104.384	1798.01	1689.11	41.1924	0	0.00444124	0	2.98523	2.05719	0	0	7.20249	1.40649	0.292257	342.053	0.735824	18.1375	0.481038	96.2243	15.3911	44.2401	2.2863	1.26564	5.33099	1.52184	21.4611	9.71813	7.74436	2.82907	132.325	106.958	664.201	29.8053	0	55.3663	0	0.321803	0	1.17962	0	183.2	331.588	2.25667	1.38545
394	348226	17	215.206	1491.99	96.1365	92.6341	2496.2	2244.96	3.19072	0.307063	0.0437469	0	3.78485	1.35718	0	0.64487	2.61458	4.06876	0	770.805	1.23184	0.591549	3.48063	35.7958	12.4977	204.066	2.64983	0.824251	84.6604	0.445776	101.556	0	0.438654	5.50125	318.876	164.501	183.552	1.29972	0.582465	35.9471	0	0	6.62891	1.72323	1.23805	301.998	653.089	4.4013	2.99492
395	349297	17	495.809	3463.04	211.216	282.53	4482.92	4250.36	122.639	0.551138	0	0	1.01725	3.08862	0	0.50285	36.8838	2.36874	198.932	3061.54	2.54999	1.63619	3.15949	296.994	430.431	55.8903	2.53061	1.37636	42.2242	14.7102	18.1443	0	1.8674	8.26254	3664.33	254.913	240.246	0.0261547	4.86843	164.533	0	1.29427	2.59133	1.21895	2.4086	651.774	1531.19	1.3313	2.72866
396	350028	16	354.705	1659.67	107.855	150.851	2841.98	2639.32	60.1505	0.227252	10.6393	0	0	2.03399	1.51359	0.661404	1.50317	1.7038	8.96312	433.845	0	14.8325	4.09169	199.33	50.7872	236.726	2.29612	1.81351	73.7064	74.1981	81.8073	8.27846	1.96516	0.866605	1102.17	165.229	358.339	2.69096	1.67611	76.4231	0	1.00958	0.157557	0.410605	7.92155	282.31	452.187	6.11887	0.364833
397	350314	17	333.958	1566.89	94.7713	163.824	2468.16	2310.27	54.0885	2.80744	8.24311	0	3.0617	0.929678	0.300628	2.47262	51.8626	10.5471	66.7841	697.649	0	8.05382	3.23979	117.712	87.8237	4.50958	1.91236	2.35377	39.0986	36.5004	68.485	88.5194	15.282	39.807	2492.32	83.6973	115.82	2.41609	1.59964	80.5445	0	0.000738979	6.20555	5.68213	2.98786	455.94	1048.6	3.50385	1.4873
398	350498	15	142.594	2167.62	146.214	185.812	3230.08	2938.23	66.7369	3.22031	0	2.91247	2.63836	0.550651	0	1.39377	60.13	3.70624	199.876	309.623	0.681721	2.02997	0.385483	8.98327	61.6299	233.032	0.72491	0	2.14798	6.50028	21.603	2.41877	2.74388	8.81699	1445.54	42.1155	42.3967	1.52725	0	20.4223	0	0.398189	0.536933	1.55818	2.23346	478.428	846.457	0.0903416	0.627557
399	350660	17	342.026	2344.78	156.316	177.788	3865.62	3659.5	35.3318	0	0	0	2.87507	2.16621	0.317913	13.3992	58.7429	15.8943	88.0813	1288.54	0	75.8866	0.164152	123.854	64.4278	26.0994	1.14064	0.337509	64.8246	36.3714	18.8503	37.3368	5.33601	34.6338	2138.61	282.746	580.013	2.8501	0.91322	226.995	0	0.428379	1.40281	0	1.00133	363.574	761.089	3.02362	1.64728
400	351970	16	404.143	1680.67	70.4635	140.386	2662.76	2507.32	27.5583	1.88352	3.55643	0	0.279333	5.14191	3.01814	1.1476	25.3813	13.5061	14.2022	1772	1.50364	31.3695	5.72004	128.475	42.0105	36.964	1.24954	3.73918	19.2781	4.04279	3.3596	3.48965	2.79363	0.519491	629.468	58.7786	330.2	0.157415	0.226129	63.6645	0	0	3.17318	1.86311	2.88571	312.298	525.183	0	1.33966
401	352598	15	128.346	1471.56	111.926	119.822	2399.26	2358.62	52.1477	0	0	0	2.96622	1.49314	0	5.68531	69.0967	15.2776	117.916	590.628	0.154246	7.27054	0.991448	16.6379	24.4886	240.798	2.39957	0	2.7319	7.98043	3.97936	7.289	1.95012	2.30267	790.805	52.9428	19.5623	0.644395	2.26031	13.3162	0	0.997735	1.29779	1.14775	0.180337	219.29	403.469	1.89765	0.646191
402	352850	16	259.75	1489.48	87.0268	119.957	2396	2194.49	17.7468	0	0	0	2.01658	0.763659	0	1.64033	57.7564	2.1654	224.955	583.075	0.766909	0.433838	1.05062	86.0849	71.5351	139.539	0.551633	3.0378	34.2179	0.430591	35.526	37.1878	0.253473	7.17686	1439.53	101.023	335.952	4.96297	0.0379152	33.5008	0	0	4.35912	0	2.84628	329.161	724.18	2.89523	0.184953
403	352920	13	167.748	1495.61	114.033	114.835	2421.12	2066.52	14.5319	1.37103	2.62703	0	0.975107	1.48736	0	11.0544	36.5503	3.02246	70.584	811.365	0	53.818	1.0308	136.333	48.1584	13.5638	2.91318	0.3058	6.63464	0.535769	26.3781	35.6842	1.70818	4.24368	1542.61	222.154	336.197	0.582795	0.429502	23.4644	0	0	0.391363	0.522537	2.62145	533.268	972.903	3.69465	1.0021
404	352954	14	191.472	1621.97	76.6624	127.372	2419.51	2313.04	36.8418	0	4.3604	0	3.49306	0.387475	0	1.14098	29.0978	3.32424	31.3042	480.863	0.583098	1.92229	2.26923	21.1746	5.24612	71.1517	0.186815	0	36.7883	10.585	5.66766	10.3628	1.75843	0.990679	449.054	22.481	181.53	0.0120674	7.26015	34.0991	0	1.39051	0	1.98091	5.45333	434.038	1062.7	3.9614	3.45534
405	353116	16	537.455	1503.5	106.369	118.13	2672.69	2386.51	28.1816	0	1.08093	0	3.30336	8.93965	0.814802	7.23043	103.804	17.45	197.145	661.194	3.52313	5.52888	2.74199	77.8792	45.2464	31.4195	1.03084	0.790864	67.8797	27.8292	68.156	41.467	9.88364	27.6195	1784.39	231.015	434.331	0	0	124.124	0	0	0.920743	2.49885	6.75822	281.914	618.926	1.24095	3.8674
406	353168	16	848.142	1701.78	135.867	227.833	2770.45	2617.5	85.4512	1.62225	8.1082	0	1.0557	2.07201	0.465162	6.01323	92.7784	6.04944	323.332	1582.37	2.43848	33.8549	2.98564	139.186	151.34	8.80565	3.17825	0.556454	242.473	55.4258	110.534	6.15886	10.0861	19.3683	2135.11	415.151	798.588	8.15915	0.460148	214.262	0	0.0173893	3.48314	0	2.84732	738.223	1478.96	7.52278	0.756464
407	353554	16	107.452	1805.23	118.179	147.079	2792.82	2530.52	32.7313	0	0	0	0.0840241	0	0.337196	0	3.59503	1.67271	26.6644	601.817	0	4.22941	2.43834	9.58251	2.14088	2.10551	1.85923	2.62123	3.31142	1.79622	12.3144	1.27747	2.03905	5.67247	434.55	10.1599	93.859	0.403862	0.406218	2.35683	0	0	0.0866862	0.958457	0.389478	348.841	789.657	0.874789	0.98892
408	354025	14	111.054	2337.43	117.925	189.206	3202.46	3123.53	61.699	0	0	0	2.9372	0.692437	3.68914	3.64104	0.119198	0.197393	1.88742	839.037	0.367604	7.31296	3.20122	12.4145	75.4713	649.992	0.112971	0.324808	4.13801	3.28947	1.83686	2.29416	2.59952	3.6486	394.696	16.6444	5.54819	2.36461	0	7.78519	1.16194	0	0.323505	1.69973	0.671434	372.03	736.458	3.25581	1.05527
409	354894	13	340.182	2121.56	189.804	215.984	2846.7	2826.57	76.8655	0	0	0	1.82647	0.672959	0.481405	0	0	2.90675	3.23644	760.348	0	3.54281	1.08062	66.814	7.02387	22.5697	3.76687	1.86828	64.1309	7.1437	16.8816	2.65897	1.82898	2.63221	1295.57	53.443	504.246	2.77294	0	6.70873	0.0405915	0	0	0	2.84589	402.261	803.086	2.23168	0.710628
410	355424	15	173.081	1554.63	141.421	149.259	2757.22	2335.19	27.0898	0	5.41211	0	0.808132	0	1.62401	3.97108	63.452	13.0054	138.3	1233.65	2.45485	8.93881	2.60618	88.1787	7.61886	99.3529	0	0.297819	0.0871251	11.0143	12.6468	4.20507	3.50247	5.08018	1012.6	123.341	114.865	0	0	13.2786	0	0.841835	2.55585	2.20444	1.41973	483.35	1039.36	2.1901	5.68652
411	355823	16	297.287	1667.97	111.096	158.324	2703.66	2633.84	63.3527	0	0	0	0	1.65867	0	0.749337	16.4856	0	51.9178	678.991	0.515277	11.7514	0.555284	37.5697	57.2394	2.19357	2.38767	1.44342	6.3873	13.1974	18.1013	8.27501	3.0931	37.6714	2441.56	46.0938	18.4392	3.98817	2.83571	98.7698	0	1.90016	0.331129	0.22751	33.7923	405.07	700.039	0.648629	2.19527
412	356785	16	101.526	1429.25	115.177	80.0919	2420.2	2082.96	35.9971	0	12.1775	1.53414	2.32849	4.15251	1.92601	6.08549	16.8973	4.26998	0	410.662	0	17.0677	0.643595	15.7056	5.26861	104.008	0.137774	0.764413	398.001	0	10.1778	0.658545	0.418524	0	109.588	80.8443	43.7339	0	0	3.13402	0.754153	0	0.418085	9.66341	1.02761	456.038	897.256	1.00232	0
413	356787	16	93.7314	1833.26	126.365	206.873	3009.99	2769.52	76.0986	0.782808	0.358393	0.164087	2.92049	0.379008	0.219423	1.58085	7.38142	1.51459	30.1296	675.341	2.61247	2.11734	2.36921	100.176	57.3758	107.789	0	4.35935	2.64363	36.0015	13.6782	1.42891	2.10064	1.13638	695.443	95.4758	68.7481	1.79486	1.35515	87.6877	0	0.34959	0.747216	2.93374	10.4085	568.03	1049.72	3.37662	1.40822
414	357176	14	344.255	2043.94	149.077	168.995	2953.21	2766.86	55.9	0	0	9.54105	1.32388	0.0559322	1.65561	2.18026	2.18248	0.346461	94.6653	1679.61	0.701754	1.9049	0.345667	3.02538	122.318	0.201741	3.49287	1.94851	3.49119	1.51976	118.067	0.663854	0.384398	2.0297	2037.05	157.639	268.027	4.06555	0.633008	106.799	0.756299	0.461914	0.00615349	1.37099	2.34155	286.653	687.491	2.02477	0
415	357252	16	515.616	1594.62	120.518	164.384	2595.99	2565.52	33.6729	0	4.28864	0.137703	0.0650489	0.00702475	0.985924	0.331364	1.52065	2.09666	6.52213	287.514	0	1.39312	0.279127	18.0598	9.09061	40.8127	1.41208	1.5928	6.86017	29.4662	19.3689	15.2095	10.4283	17.6062	977.087	99.9083	69.0703	2.1116	0.263532	84.284	0	0.195207	1.7825	1.216	35.9148	355.494	644.615	0.0877594	0
416	357309	15	97.1644	1156.97	84.9087	118.423	1931.32	1849.29	45.4451	0	0	0	0.348241	0.739688	0.258281	0	6.69687	0.517522	9.4154	877.328	0	1.41536	3.18304	45.0392	5.02315	47.5284	1.9615	0	9.29483	0.441576	1.26249	0.812438	2.0875	4.56801	160.163	33.3192	115.835	6.79498	0	6.58983	0.474754	0	0.597478	0.410159	0.118819	335.484	543.448	1.20486	2.00753
417	357351	15	371.435	2565.47	148.435	198.053	3621.2	3640.47	71.7566	0.785709	2.07401	1.09543	1.51277	3.41815	2.6616	1.75541	97.6597	3.51027	144.797	1182.13	1.66847	4.52157	0.742965	322.508	27.4527	2.65203	2.84479	0.651765	72.3661	54.9665	17.792	9.78053	12.8638	1.70847	510.482	259.968	425.009	0.321912	1.97295	93.4543	0.0650249	0	4.78957	5.34351	9.18681	614.404	1160.17	0.994805	1.62799
418	357707	15	359.753	2695.74	197.43	225.662	3622.65	3454.96	161.139	0.859803	0	13.9249	1.05181	2.23663	0.26854	1.64378	1.7756	0.87487	14.809	503.678	0.0363473	3.93442	0	2.65608	30.0193	151.3	3.46023	0.555036	22.7234	15.3925	3.13674	3.85568	3.41782	6.87325	1496.03	64.4749	77.5113	0.575151	0	53.1331	0	0.282645	1.48422	0.711128	15.0493	584.239	1212.81	10.4331	19.276
419	357983	14	299.21	1843.97	127.436	183.112	2609.22	2488.06	85.8524	0.796772	6.03062	0	1.06241	0.260909	0	4.43665	22.2241	0.203082	56.4083	658.708	1.23438	0.947669	3.36872	212.502	3.61592	104.419	3.89797	3.64225	18.1256	13.3283	62.5266	124.679	3.18723	1.04667	1252.04	132.456	1423.36	10.9927	1.57069	103.17	0	0	0	0	0.570847	387.355	856.854	0.270076	0
420	358151	15	307.886	2294.36	175.892	168.929	3316.14	3239.67	57.0835	0.484836	1.88197	0	0.619844	2.94705	1.34144	1.76809	90.667	1.95904	252.632	920.868	1.95499	1.50491	4.6728	16.7176	36.1608	249.629	0.144347	0.684881	0.720562	5.76422	9.35824	3.39221	13.0379	3.42946	1512.72	2.86055	86.3469	3.27949	1.74619	15.0122	0	0	0	3.05128	0.955528	629.071	1142.87	2.21774	0
421	358778	20	188.056	943.733	87.1771	100.828	1807.7	1723.39	41.0653	0.944528	0	0	3.74526	3.51594	3.2503	5.59787	12.1554	16.7221	8.46677	596.732	1.75236	90.5187	8.09304	150.61	33.4811	8.44007	12.02	8.51545	174.582	13.9988	27.5482	2.94637	20.517	16.7359	1123.44	220.401	339.463	2.63824	1.18012	155.724	0.316467	2.79452	2.93592	2.89691	8.78702	245.378	588.687	1.34588	0.624002
422	359427	21	573.847	1897.86	89.6368	138.647	3095.26	2955.67	45.8051	0	1.32086	1.92049	1.74279	5.11321	0.115547	0.510312	9.03594	3.52643	19.923	236.019	1.22276	69.2116	1.3768	39.6035	12.9949	5.37965	14.1311	3.47135	180.866	88.8745	182.971	19.6231	43.1721	22.6294	1750.42	326.641	367.08	10.0087	1.89085	301.355	1.99211	1.30814	5.45364	5.06364	156.256	368.923	818.219	3.57676	1.28507
423	359455	15	137.394	1416	71.2447	133.725	2353.4	2076.02	29.3652	0.777213	0.69475	0	3.86948	5.21758	1.53348	0	5.7928	3.2463	11.5621	911.213	0.479871	6.67648	9.21162	98.4485	52.3889	46.2027	0.571116	1.57269	0	7.25296	31.9391	84.4204	0	17.2413	1931.29	41.8752	33.0392	0.93192	1.27992	17.5412	0	0	2.87213	0	2.73758	307.445	613.652	0.832233	0.951865
424	359541	15	187.758	1664.8	109.105	139.966	2482.28	2431.88	52.1124	1.76664	0	0	0	1.59816	0	16.8643	77.8816	16.4963	194.723	593.546	0	5.87446	1.80376	229.474	120.821	140.402	1.10987	7.18236	18.2839	9.1432	53.1086	146.22	6.08954	3.69586	1919.25	176.862	516.042	2.16993	2.81711	41.0491	0	0.0321484	2.12459	116.907	5.11228	422.413	769.08	0.116017	0.64493
425	359631	16	1018.3	1468.74	122.372	129.446	2663.89	2390.82	8.66048	0	0	0	2.47083	3.22255	3.79112	0.827956	37.4894	1.1696	158.85	872.217	1.58764	3.50975	0	87.1401	11.789	267.505	0	0	42.9949	28.7961	36.3106	264.557	12.0183	0	1000.82	55.8237	109.46	1.34189	0.247736	65.2131	0.999365	0	1.1504	62.3393	1.97032	287.866	587.514	1.58963	0.178017
426	360412	17	265.972	2072.5	143.133	117.843	3530.81	3001.55	24.4771	1.48137	0	0	0.165187	3.54338	0	11.6945	87.01	13.278	168.908	1110.27	2.85704	18.5548	4.09133	52.6767	180.794	98.2126	5.23893	2.67554	13.423	18.4704	78.5852	38.0675	8.49691	22.8388	2112.75	215.521	111.699	2.08682	0.106656	17.6528	0	0	1.20623	3.00136	1.96832	367.618	685.685	2.6132	2.6189
427	360770	14	198.516	2042.13	146.03	196.781	2950.73	2776.75	65.823	0.444245	0.201157	0	2.70712	0.9594	0	1.17622	12.4251	2.39303	46.3618	1092.59	2.30702	4.22652	0.949472	1.94404	0.0372965	81.7874	0	0	2.90083	4.10397	17.3737	13.1403	5.55017	2.12191	490.497	157.154	154.023	3.36199	1.79059	21.2889	0	0	1.21425	3.94637	3.31755	442.952	992.241	0.304249	0.319641
428	361207	20	286.765	1542.47	135.073	143.848	2587.42	2480.1	69.4758	2.0254	0	2.24567	6.53073	3.62648	2.06101	10.3597	74.9454	22.0179	179.49	2003.57	1.32926	15.6372	2.17267	58.436	153.821	36.6585	6.42657	6.38744	182.595	50.1731	37.5157	30.0233	15.1401	25.6642	2878.65	217.834	295.896	2.31811	1.2112	186.692	0.609676	0	1.17548	2.61403	3.62636	403.149	832.622	0.979993	0.981557
429	361349	17	160.488	1408.88	77.7265	143.974	2371.56	2305.66	41.0742	0	0	0	3.19929	3.5299	0.418573	5.86808	3.6026	3.45988	2.88146	1034.32	1.79908	3.03424	4.43162	426.807	33.7831	293.828	2.04088	1.6837	2.43187	8.62939	7.81999	9.50163	7.02731	0	420.782	34.4841	294.738	1.51154	1.75275	2.23199	0	1.37537	1.74459	1.9851	1.39874	322.391	602.527	7.1244	3.26167
430	361493	16	307.412	1821.74	118.328	118.119	2699.36	2487.2	36.0296	0	0	0	0.0863524	0.228061	0.277229	1.73771	41.254	4.15303	43.4	1045.01	0.0212798	51.2862	1.0325	97.0526	81.91	0	0	1.60231	36.787	39.5838	114.682	57.8983	17.3487	27.9086	2434.98	358.113	535.456	8.84589	1.78396	78.7038	0	0.461516	1.72782	1.0322	2.14566	361.519	924.204	9.79266	1.95236
431	361531	17	330.704	1295.52	100.983	117.891	2243.29	2125.92	42.0584	0	0	0	0.850101	2.08084	1.07875	2.39288	59.114	5.22621	118.737	651.07	0.947253	64.4882	0	102.237	40.3892	29.2917	9.69392	1.78404	60.771	43.5469	190.631	35.6794	22.8325	60.3118	2352.74	304.275	341.35	1.52978	2.38673	41.2664	0	1.00752	23.1611	1.1144	2.79842	314.966	623.554	4.36743	1.64616
432	361768	14	284.788	1965.54	162.941	156.41	2957.51	2716.49	35.6396	0	240.706	0	1.41732	1.79271	0.00538128	0.0992912	3.36943	2.2641	8.53462	13.1443	1.34294	1.54521	0	1.69057	1.05523	20.0724	1.23898	0.783891	0.372465	6.41699	11.6235	135.755	0	2.44677	573.081	118.077	68.4572	1.63231	0.50569	24.5307	0	1.97609	4.27909	752.799	1.98312	290.597	720.514	1.48264	0.733088
433	362155	19	217.53	2073.53	140.368	183.318	3478.25	3041.98	57.7434	1.00941	0	0	0	0.303665	1.76893	0.55901	106.129	8.16927	183.998	339.641	2.04911	5.25972	1.6821	68.7181	49.4461	74.8472	1.66028	1.85222	127.007	49.3557	112.478	54.7656	16.8913	86.7338	2970.57	178.554	114.29	3.80665	1.09362	52.3805	0	1.15602	3.28338	4.50706	3.85743	609.412	1123.21	0.118849	0.48636
434	362170	14	367.69	1744.97	71.8222	113.356	2742.16	2594.14	14.3205	1.50617	0.309118	0	0.747514	0.0278028	0	0	15.0513	1.15656	11.1773	466.693	0.645603	10.2968	0.164153	42.1372	22.6385	7.60632	1.48651	0.198285	29.9568	19.9464	20.5152	51.8852	1.09185	8.1919	808.54	149.342	739.819	3.19422	1.69375	27.7601	0	0.490498	0.812492	1.48487	1.24269	293.147	564.006	1.4499	0
435	362177	16	246.367	2479.29	171.421	299.279	3724.56	3509.69	90.4594	0.435976	4.35404	2.81919	0	1.71446	1.13912	3.53817	28.6025	1.15409	65.7532	1598.05	0.535491	1.08328	0.756411	16.7625	14.5339	265.821	1.77434	0.549236	7.45668	9.85603	10.5372	17.0632	4.44634	1.74966	1527.27	203.642	185.591	0.571506	0.277668	110.473	0	1.31617	2.16921	162.954	1.83958	604.57	1245.17	0.643404	2.68744
436	362303	16	158.716	1963.91	136.698	147.931	3032.21	2778.32	41.172	0	2.9739	0	0	0.412013	0	1.54727	87.5975	2.88356	53.376	510.339	2.753	4.68314	0.657636	264.213	146.624	0.479213	0	0.276322	2.15472	9.50704	1.06921	2.80512	3.87241	2.29143	237.786	11.374	206.493	2.84556	1.70108	1.32422	0	0.224157	2.32391	0.0294808	2.28846	278.345	475.141	0	0
437	362413	15	87.9324	2138.25	144.944	231.124	3055.84	3030.64	103.656	0.817442	0	0	1.80506	5.54798	1.3782	1.94066	30.6398	1.07625	96.5553	1276.08	0.284053	1.3527	0.501179	23.0432	74.3663	581.64	0.801975	1.72377	6.07819	4.59471	0.577483	0.897912	5.67387	2.66726	1091.39	2.87144	25.8045	4.85024	0.28902	5.94048	0	0	1.97186	6.08059	8.62635	615.61	1366.4	0.530579	1.43028
438	362949	19	373.677	2853.32	177.542	237.094	3897.46	3645.14	40.0588	4.25703	3.34848	0	0.472421	1.76423	2.15575	1.24175	210.86	8.9803	498.118	1833.94	1.23614	7.30699	1.10296	64.8174	31.3364	65.072	0.799257	3.36748	17.3572	13.2715	0.446442	323.542	2.97624	0.421345	1688.11	125.288	106.162	3.52177	0.818439	167.583	0	1.48397	6.91272	5.80972	5.18387	837.216	1722.45	7.63828	3.05828
439	362960	14	184.338	1382.83	72.2239	77.4302	2311.44	2183.6	18.9242	0.563431	2.54189	0	0.777868	0	0.929093	0.435858	0.427141	2.9005	0.634173	419.349	0	2.15016	2.92699	50.3235	7.78452	20.7993	1.58921	1.81353	0	2.67852	0.425023	1.47549	0.862868	1.53433	143.061	20.9361	411.188	1.16594	0.673573	13.8999	0	0	2.81585	0.809601	3.01251	281.607	565.975	3.66766	3.32889
440	363427	15	194.433	1789.53	104.863	144.507	2772.44	2647.97	50.864	0	2.29658	0	1.62177	1.45056	0	0	98.6992	1.08928	144.056	1711.16	1.27468	14.4833	0	76.6051	48.2536	0.656198	0.737523	0.819434	92.1763	0.341307	1.86157	1.39853	1.68735	3.24473	716.528	63.7956	165.45	3.19868	3.98807	29.2966	0	0.976968	0.636368	196.506	1.97037	436.51	808.225	3.69	2.07662
441	363447	13	344.526	2012.13	166.793	224.314	2975.48	2818.21	57.6509	1.18661	0	0.0374792	2.89947	1.45665	1.04148	2.32159	23.862	6.28163	118.515	979.445	2.83883	2.61168	3.62187	120.216	113.23	159.333	1.51186	1.96832	15.9619	11.1447	0	3.22265	3.88745	19.017	2564.22	112.103	90.1568	2.34925	0.974926	48.9054	0	0.574295	0.120421	1.80488	2.01273	457.504	939.49	2.29696	0
442	363579	17	198.825	1721.77	124.18	159.253	3070.19	2780.07	39.5099	1.82941	0	0	4.61276	1.69474	0.256875	3.38805	98.4361	19.015	236.474	584.522	0.674834	10.6487	10.0523	233.881	65.8008	86.5223	1.21865	1.21051	81.9068	35.3306	132.123	46.5008	7.45409	42.1327	1957.3	314.61	220.234	2.95568	1.31743	56.003	0	0.74064	0	0.736561	5.24094	546.427	1146.55	2.27981	1.43625
443	363773	16	779.84	1672.89	118.384	137.87	2681.45	2541.95	35.2892	0.783289	2.85247	0	2.03668	3.28058	0	4.69123	59.2541	7.17541	56.7805	764.909	2.28467	22.0508	1.3262	122.6	26.6395	123.375	1.41443	2.97795	54.757	3.19518	22.1179	30.2471	3.37	0.465118	380.895	54.1544	444.64	3.84454	0	98.6859	0	0	0.860883	2.48109	2.30279	448.46	842.886	0.28627	2.34411
444	365478	16	340.58	1683.65	116.354	203.869	2947.84	2633.89	61.2535	1.11883	2.02056	0.425165	1.53162	0	0.0559193	13.9128	109.019	5.19062	308.029	559.605	2.73977	3.69028	3.53774	125.705	59.3691	241.324	1.7852	1.96053	2.22293	50.4038	103.047	276.101	4.4302	35.5929	1859.24	86.9742	146.73	0	2.80742	82.093	0	0.44651	16.9569	2.61384	2.07718	486.249	852.526	1.52437	2.78794
445	365812	14	271.359	2180.34	157.457	174.653	3611.56	3283.78	49.0315	0	15.7995	0	1.98159	3.07603	2.93385	0.494639	87.4003	6.08888	199.823	557.287	0.946443	13.93	7.83598	165.502	105.019	78.8306	1.91742	0	34.3407	16.0735	24.8813	71.7732	13.8102	45.9047	2224.91	283.701	379.883	3.94611	1.13688	139.641	0.513979	0.00873284	0.95818	78.5648	3.25373	350.592	724.184	0.437455	0.640976
446	365862	15	643.333	2533.07	200.228	230.38	4008.73	3698.72	98.6491	0.122436	0	0	1.95709	1.74236	0.869185	3.52611	155.573	1.29571	384.229	1531.83	1.80202	22.9292	0.174077	137.855	73.0544	190.363	1.62658	1.73926	20.2538	38.4205	88.5925	69.6489	4.98547	3.19607	1796.46	183.343	475.895	1.35019	2.66929	243.395	1.5808	0.130769	4.80861	1.66045	7.3611	759.254	1503.52	3.65949	1.88642
447	366334	15	164.683	2435.67	168.258	225.369	3642.97	3395.69	103.322	0	0	0	0.165833	0.646267	0.141619	0	83.4356	5.48605	126.304	1478.61	0	19.9391	2.11271	105.214	73.1066	27.7669	1.19903	0.56076	129.475	18.5242	204.281	42.1296	9.59573	9.76124	2531.93	502.814	842.895	1.51937	2.01649	136.078	0	0.442521	0.692896	1.19157	2.78571	524.841	1129.85	0.594254	2.48878
448	366987	17	295.313	1365.87	107.097	100.281	2446.38	2217.17	23.2194	0	24.3636	0.469717	0.218076	7.79218	0	3.03158	47.6951	7.41522	162.412	121.481	3.09999	6.10027	1.9193	22.8438	8.64924	46.353	1.7054	0	17.6991	42.7446	84.3835	330.053	13.8435	24.0657	1102.74	140.472	17.5238	4.88699	1.83426	4.28363	0	0	1.28017	1077.43	4.79619	166.866	425.371	2.88896	4.95362
449	367058	16	147.051	1516.81	106.709	91.8141	2458.98	2487.11	25.861	1.5403	0.254438	0	1.57938	0.489978	0	0.5352	40.9419	0	27.017	409.884	1.67935	14.6738	1.43425	4.74676	34.1523	11.5344	0.238484	0	7.3755	13.5777	8.02042	1.85197	7.73619	19.3678	1201.32	9.39249	6.11849	2.16834	0	9.1664	0	0	0.177521	1.73669	0.659335	231.577	488.579	10.9786	0
450	367618	15	141.419	1172.55	112.495	119.976	2155.53	2069.58	49.4315	0.560315	0	0.652583	0.686119	0.235013	0	1.32956	11.7197	1.36681	13.1955	152.315	0	1.43947	0	1.47957	8.07523	1.38518	0.364674	0.0138721	0.121832	1.97696	3.83716	1.83624	6.99448	4.9231	647.688	30.103	59.9121	0	0	6.54414	0.872636	1.48058	1.34456	0.981297	0.180818	159.524	299.5	0	1.0389
451	368002	17	349.475	1942.24	134.001	189.847	3101.45	2921.86	52.4298	1.75346	5.11889	0.990785	1.91473	1.64109	3.00356	0.0978221	2.31441	11.6961	30.9907	2237.89	1.80491	205.334	0	38.7262	19.0711	84.9697	0	1.00598	3.04671	4.82776	0.0912179	16.9339	0.949597	9.20392	2640.11	151.14	352.959	3.52421	0.544321	18.902	1.63	0	0.593593	4.28022	0	367.375	831.228	1.34251	0.195892
452	368059	14	238.365	1483.29	119.385	165.012	2248.55	2127.84	36.8152	0	2.75842	0	0.842878	1.26682	0.245512	2.77375	13.8237	1.74182	3.63371	1140.65	0	14.2973	0.470143	5.60634	27.2021	0.600569	0.0401463	0	0	15.4389	22.591	11.4629	1.89476	3.7525	861.393	118.421	120.068	1.75114	2.80724	7.83152	0	0	0	1.34668	0.807575	426.791	856.008	3.46519	1.51218
453	368088	16	427.243	1380.2	105.44	122.273	2489.18	2139.46	22.801	0.610136	0.725785	0	2.18069	2.50518	0	0.206709	11.4272	1.5383	29.8782	546.694	0	2.13164	1.30333	11.4781	37.8691	3.61841	1.35446	0.202888	29.7282	13.5226	29.1016	17.3121	10.7253	4.41872	502.724	83.4743	125.939	2.38178	1.59583	32.3205	1.56918	0.270104	1.06374	0.330671	0.344583	347.947	726.68	1.01606	2.85532
454	368545	16	500.69	2190.57	147.171	134.903	3196.84	3165.4	10.6935	0	0	1.14485	0	2.01047	1.15891	5.06239	1.28586	0.186886	2.38804	360.141	1.53788	3.79069	2.40513	4.633	66.5863	16.0351	3.89083	0.351264	35.6971	11.2874	0.543758	2.89788	0	0.0546717	800.722	9.07585	24.0393	1.34316	0.617524	81.1335	1.9227	0	7.11508	2.28551	34.0845	389.65	794.425	0	0.94185
455	368801	15	658.276	2053.51	164.893	194.942	2815.26	2548.22	87.5142	0	0.158078	0	1.20432	8.48759	1.77418	1.38343	12.2055	2.17847	2.22598	1099.41	0	4.16692	0.161917	22.3829	42.2237	308.189	0.231173	0	170.446	5.16716	1.13175	2.18579	0	0	398.854	2.35029	237.959	1.52701	2.48652	24.609	0	0	3.7299	1.50702	3.09769	393.107	809.412	0.186509	2.07339
456	368856	14	184.825	1148.83	105.051	103.88	1943.76	1831.36	43.5618	0	0.65105	0	0.876818	9.8278	1.86116	1.48095	54.5027	7.10967	104.608	1209.26	0.435255	13.5801	0.389637	95.8348	34.0213	4.82873	0.445806	0	55.5564	5.77064	32.9211	47.6091	0.257132	4.27058	1248.05	56.8692	246.593	1.87935	0.0454055	17.1982	0.62541	0	4.90257	2.94839	2.54884	277.776	572.989	0.921753	1.60395
457	369462	16	245.627	1310.25	105.43	118.4	2338.07	2279.38	51.3959	0.45165	0.674664	0	0.317053	0	0.589039	0.743523	4.98268	2.7889	6.94749	300.82	0.984511	2.06563	4.49897	129.758	175.026	37.1459	1.93982	12.1975	5.52282	8.30056	17.0506	1.86777	0.426657	3.53362	443.163	43.9471	367.32	1.59087	3.02268	29.8905	0	1.38889	1.29453	3.05759	1.57934	266.576	575.351	1.02417	2.6067
458	369942	16	395.129	2729.04	308.783	374.017	3746.65	3570.5	164.305	0.331777	5.04481	0	1.73317	0.144955	1.35019	7.4546	4.04457	0.916879	88.9777	2021.74	0.968214	1.96222	1.67259	191.283	103.365	936.823	1.18386	1.62262	125.696	35.6107	107.272	304.436	10.7244	2.84516	1857.62	446.774	260.623	0.0554833	0.750794	56.4862	0	0	1.60581	1.34153	4.93851	1099.94	2073.15	1.08373	2.40705
459	370098	13	102.261	1776.68	167.233	152.288	2742.65	2474.28	50.6267	0	7.80375	1.68725	1.84695	0.389477	1.35546	0.681148	1.1284	3.80451	0.654108	805.819	0.0641375	0.770362	0.855894	2.27982	24.0112	0.364595	1.04067	0	46.2539	7.35321	0.475934	0	1.73399	0.491408	112.189	60.4093	275.781	2.3407	0.662149	22.4195	0	0.996533	0.072418	4.02224	0.0389391	402.419	898.905	5.20649	1.99668
460	370556	16	207.978	2882.54	274.985	299.936	4332.54	4029.46	109.956	0.0259712	1.28032	0.222592	3.72	1.09002	0	2.95801	12.3448	2.90899	19.1095	1393.5	2.61445	20.2533	1.61215	139.254	21.0607	321.639	0.115874	0	113.368	7.23543	16.5525	13.105	1.17072	3.15712	1235.1	68.3208	453.941	12.4254	11.1452	16.6023	0	2.78378	1.03031	0.0986282	2.2962	768.59	1531.55	0	0
461	372029	14	234.634	1699.51	116.94	210.514	2709.91	2466.33	60.9721	1.89268	0	0	2.34974	0.576877	3.80726	2.02874	56.7815	3.07763	134.206	1468.89	0.755391	1.67146	1.15654	47.7811	37.2025	35.2312	0	0.590418	10.4695	5.18334	14.8022	4.0757	0.850111	7.71681	840.582	52.4	217.466	1.28239	1.89968	27.0181	0.749103	2.34433	1.1346	0.277996	3.07415	323.467	555.564	1.69574	1.27717
462	374765	18	850.185	2844.22	207.15	189.853	4168.36	3848.7	30.3866	0	3.02339	0.658759	1.19404	0.980768	2.77016	0.383053	13.942	5.05531	56.7643	1599.79	3.40695	26.9107	2.94805	168.497	10.6582	145.828	4.04993	2.15162	95.0862	29.2869	225.56	181.154	1.46606	2.72522	2214.22	439.745	1695.14	7.29233	1.31135	221.779	0	0.010133	0.606095	253.361	4.82904	567.973	1199.67	3.41708	5.78477
463	375549	13	187.446	1487.27	112.1	199.777	2310.47	2065.05	47.1854	1.02853	0.534913	0	1.03999	2.56645	0.42065	7.73748	32.0574	0.0823131	92.8999	895.377	4.53457	0	3.56321	73.6179	22.771	282.528	0.264859	0.679068	51.1705	2.50757	59.7869	24.7713	2.73435	21.09	2105.99	219.8	212.922	3.16653	0.100723	83.2058	0	1.25018	4.40517	4.02056	0.191351	406.439	956.242	0.761317	2.64105
464	376091	15	315.869	1998.87	134.32	185.269	2775.47	2804.94	34.5787	0.283292	3.07097	0	0	0.957198	0.954946	0.40898	26.4838	0.828627	15.3595	879.264	2.01598	1.8928	0.458141	179.651	65.4295	2.8003	1.22518	0.0759538	62.587	6.88188	7.03725	4.1762	1.41954	3.63279	248.494	25.9346	485.69	1.33782	1.69032	21.4618	1.77105	0.818518	5.12258	54.7159	1.62413	249.906	537.924	0.187471	2.57828
465	377099	16	171.169	1735.38	128.408	109.335	2804.69	2620.36	37.3515	0	0	0	0.192587	1.18696	0.472022	22.2991	60.7812	1.01667	120.468	465.277	0	10.6075	27.8827	284.617	37.2829	25.6456	0	0.955833	24.7588	31.1526	80.4259	44.1299	20.4047	21.5579	2180.35	362.715	385.804	1.63337	0.770152	64.452	0	0	1.80441	2.69887	2.14879	506.047	1064.34	0.677919	2.54309
466	377209	17	202.22	1021.48	59.0861	86.041	2033.61	1832.07	36.1962	0.358003	8.16657	0	7.75272	0.169316	3.65761	10.7084	73.0991	11.9885	175.728	842.238	1.35514	2.92105	3.02854	189.85	34.652	97.95	1.09904	2.33847	205.913	61.313	108.734	341.929	47.4662	68.4462	2251.34	260.189	607.122	0	1.35893	186.207	0	3.65512	11.3008	838.9	10.1581	148.325	376.744	2.97806	1.99113
467	377316	17	787.092	1412.65	102.988	145.173	2609.09	2345.23	70.4373	2.01808	31.9882	0	1.79226	1.4972	0.648324	0.127894	4.13826	3.05661	4.45208	825.806	0	1.23208	1.06792	667.274	119.79	9.79531	2.47433	1.66288	94.6708	52.3732	3.273	243.852	34.1297	5.03908	929.488	158.775	1085.15	15.3819	0.0100382	138.793	0	3.91475	2.95814	891.429	3.45511	291.433	611.911	1.19417	1.97478
468	377321	19	311.468	2161.03	221.816	272.491	3410.59	3142.86	96.374	0.438487	23.1532	0	3.8615	7.98131	3.8925	54.6198	174.669	14.0087	667.998	2558.15	2.9236	57.388	4.4145	1155.75	26.9143	460.787	2.52465	3.53844	6.74081	17.7344	209.945	152.829	11.0747	15.6794	3316.77	335.813	1034.01	5.77147	0.744355	146.283	0	0	4.44525	3.10289	0	398.632	966.459	10.5057	5.62742
469	378157	14	284.922	1776.57	130.155	135.707	2577.04	2437.69	60.2246	1.78824	2.39007	0	2.19124	2.84833	0	0.907003	18.9675	0.737221	25.4368	434.797	0.814713	0.258851	1.05671	81.7733	9.82368	13.2881	0.287027	0.0378997	227.324	3.76758	0.115121	6.6354	0	6.73569	472.613	119.195	310.822	1.39423	0.312945	68.0923	0	0.582188	3.40812	0.253012	12.5261	346.494	587.024	1.6315	0.101851
470	378679	17	50.296	815.911	47.4377	74.0656	1496.39	1400.4	27.5647	1.30765	118.476	0	1.266	6.72357	1.39618	0.152224	27.2441	0.463657	37.7292	74.2994	0	18.5098	2.78744	34.3308	29.8019	9.35985	0.728901	0	1.74975	7.37156	73.5107	122.467	5.31906	3.10082	347.168	79.0315	18.3632	0	0.733437	9.32237	0	0	1.55233	196.627	3.39161	333.071	491.167	0.26414	0
471	378842	16	390.729	1986.3	148.071	158.574	3141.2	2982.18	29.1773	0.268792	0	0	6.8059	10.2821	0.964008	1.56383	48.0286	12.7944	134.495	953.782	0	5.2551	2.97814	318.275	24.8994	59.5213	0.279591	1.3885	111.64	37.413	22.3773	39.5108	1.13936	2.76396	935.581	130.502	395.241	3.70662	0.726925	27.1695	1.38987	1.59842	0	3.63944	2.26671	475.494	1003.51	2.37565	2.11258
472	379365	17	347.099	1692.23	152.146	137.67	2983.06	2776.38	124.895	0.439175	0.477992	0	7.98281	0.199907	4.62295	2.81227	64.9923	7.92184	50.095	799.855	1.47133	40.3966	2.22227	96.1086	51.5619	118.593	0	2.28494	88.5847	40.6034	120.085	43.8979	24.3173	40.539	3143.35	272.159	430.64	2.55702	0	64.5176	0	0.0672064	1.36613	2.30622	5.77327	497.741	989.488	0	1.01325
473	380391	15	137.507	1356.49	116.675	136.288	2521.98	2146.2	37.6885	0	0	0	2.77817	1.86944	0.31347	0	0.835132	3.01812	2.71069	215.004	0	5.25947	0.180091	76.2152	16.9207	2.88258	0	0	0	15.1759	2.85632	22.826	3.03961	1.59157	133.636	17.4611	91.9832	0.760515	0.592229	15.7147	0	0.970375	2.91996	0.704607	2.90696	267.338	539.963	5.75112	1.19286
474	381210	17	400.163	1334.48	91.4196	132.461	2292.06	2271.58	35.8307	0.966604	0	0	1.40465	6.70856	1.28143	5.17582	55.7033	1.98778	105.164	944.674	4.19858	103.337	0.827672	244.483	24.6789	0.723342	3.03491	1.98798	13.3517	10.8378	79.3513	6.88844	6.70461	32.8151	2809.75	246.674	489.74	0.842394	2.17605	31.0989	2.26184	0.455766	0	0.443523	3.63546	181.499	525.039	5.3556	0.550173
475	381354	17	315.519	2315.46	176.049	178.951	3424.57	3355.64	108.197	0.0441676	7.15819	0.397379	2.93738	1.62513	0.404455	7.81496	290.379	12.7774	365.849	295.866	1.42372	6.56971	0.272983	37.2697	269.694	1.94626	0.220644	2.25553	5.70478	61.2519	68.7891	0.978067	2.55318	50.0125	2670.17	706.917	458.307	2.26544	0.179102	70.483	0	1.50867	0.738695	3.083	7.94571	681.69	1492.62	1.01427	1.2472
476	381638	16	294.677	1946.71	132.427	155	2777.24	2606.63	68.9115	0.146996	0	0	0	2.45642	1.89288	7.40349	28.3017	4.50754	96.5001	803.381	0.667565	6.97812	4.99095	89.9022	127.796	13.449	5.01894	2.6353	37.8036	21.3352	35.9137	15.7632	4.86889	24.3595	2099.37	67.5862	155.742	1.44271	4.01737	5.10477	0	0.834312	0.315109	2.43002	3.01561	506.543	1207.6	0.986843	0
477	381975	15	190.743	1654.31	105.345	124.089	2869.66	2739.46	55.1387	0	0	0	3.19328	1.55059	1.71618	5.19726	16.0647	4.12571	42.374	660.904	0.743812	3.7297	2.2124	88.3958	19.0475	312.043	1.52316	1.21884	32.0174	12.84	1.19779	1.81841	0.0278567	3.10741	375.731	62.4155	170.653	5.86726	1.25804	45.751	0	1.29976	0.415197	1.19038	9.26578	332.247	562.067	1.79201	0.853259
478	382597	16	317.797	1545.9	62.8572	97.1558	2370.59	2275.4	30.1088	0	0	0	1.94382	1.90587	0.171839	1.79431	32.1023	10.3213	104.093	598.142	3.32134	0.348662	2.34618	39.0009	13.3526	284.07	0.349126	0.180268	32.9769	12.3997	45.2222	14.5474	5.8353	19.1525	2315.9	33.3565	20.8519	1.70131	0.685406	35.8891	0	1.71283	3.82259	5.48479	3.23197	211.223	434.421	2.11081	0.456236
479	382754	18	239.56	1568.44	111.811	114.23	2532.89	2338.04	29.2207	0.0872115	0	0	2.60743	0	0.0649798	5.21401	6.23347	15.225	0.423552	1807.92	1.84217	33.1054	2.92113	89.0437	10.3096	256.826	0.697163	0.0834987	115.907	1.85777	10.5926	90.2283	4.99938	3.86644	328.668	42.5175	132.662	1.91671	1.65083	11.5256	1.74194	0.936891	1.53825	2.41442	2.17663	482.055	845.184	2.89531	2.21686
480	382884	16	718.577	1948.16	102.749	147.742	2842.79	2782.78	13.8767	0	0	0	0	0.960028	0.714145	1.63565	27.1989	5.34258	65.6368	485.199	0	10.2691	2.46639	55.5245	92.7062	83.5928	0.549774	0	7.1343	0.221993	4.39258	2.73575	4.60867	2.60227	769.297	69.4702	127.086	0.608199	1.86138	19.2105	0	1.10442	3.94526	0.615039	4.80776	396.808	745.023	2.45346	3.40726
481	383985	13	204.871	1756.47	131.425	135.002	2662.77	2452.76	37.7216	0	0	0	0	0	0	3.14866	18.6419	1.80874	15.1401	499.979	5.23136	4.64534	0.708118	6.05966	28.4184	0.182612	0.185464	2.4526	0	13.0837	1.39829	2.04076	3.83832	0.871167	493.048	22.9863	66.2176	1.57511	0	17.4039	0.819313	0	2.85373	0.539945	2.43364	385.222	798.328	2.56706	2.92617
482	384316	13	291.13	2117.41	178.265	173.604	3080.63	2864.2	76.397	0.463796	0	0	0	0.757321	0.11938	1.24151	11.0434	2.25449	5.2862	493.784	0.0372535	3.59681	0	2.70785	39.4282	1.55373	3.42462	0	9.16141	24.4101	2.74831	6.04827	4.70004	10.5119	1379.66	89.3711	204.916	2.8944	0.10494	30.0654	0	0	0	1.15155	3.21721	585.066	1179.57	0.630001	2.6099
483	385027	18	289.419	2131.08	141.463	192.228	3136.37	3061.6	19.4899	0	3.35161	0	2.38094	1.69936	0	3.9442	16.7391	4.27897	75.6191	2016.03	3.16944	16.9578	0.858604	303.547	57.6677	149.448	1.48148	1.17084	100.462	19.6478	35.6229	125.604	2.01574	0.875252	792.358	113.663	775.375	3.44204	0.0921333	36.8806	0	0.603382	1.85152	1.69251	2.40952	532.323	1026.02	3.43942	4.81286
484	385210	14	475.319	2135.38	134.193	194.297	2990.87	2755.8	57.6799	0.289655	17.0015	0	1.97564	0.0138224	0.652761	0.758467	39.7974	0.79922	46.4171	1169.35	2.59742	3.20549	3.75977	182.715	47.9909	0	0.0710109	0	19.1766	6.83373	0.539838	3.07112	3.93219	0.523807	977.675	75.0729	391.234	2.68779	2.24466	8.91771	0	1.47128	0.283367	1.52749	1.64398	301.889	587.028	0.15532	4.57523
485	385854	15	499.767	1632.84	104.328	155.803	2787.94	2532.01	83.5934	0.466408	0	4.49001	1.82216	1.80526	2.32269	2.16723	56.6837	0	104.689	1219.86	3.34518	133.351	0.679338	144.997	40.4293	3.16176	1.11051	1.66726	55.5889	42.4723	45.5802	33.8429	0	0.264386	1363.29	184.789	1017.26	2.86442	3.26598	36.2933	0	2.62597	1.53558	2.35342	0.0739899	446.237	963.618	2.90557	0.940793
486	386090	14	155.326	1385.91	88.7028	105.806	2308.06	2016.9	28.1351	1.88207	0	0	0.256752	3.66414	0	0.671634	72.9378	7.70454	212.243	1164.6	0.161653	2.20181	1.91706	53.39	105.346	45.1063	0.972268	0	20.3258	31.6684	79.4792	25.569	15.6521	23.3176	2362.21	170.03	216.269	2.07867	0	31.6091	0	0	2.60185	5.7782	2.05951	406.378	1003.08	2.92257	1.41227
487	387458	14	324.172	1868.53	158.313	252.703	2851.79	2596.1	46.6806	2.36533	208.413	0.37347	2.01917	1.57507	0	0.944855	2.97431	1.68245	5.59042	70.9182	0	7.09401	0.16077	15.3241	9.00109	400.211	1.11952	0.457787	12.7631	17.8438	7.97712	11.2302	1.57137	0.172644	229.633	39.3008	143.05	5.64667	0.194132	41.8576	1.22071	0	0.802035	529.012	2.24413	365.997	761.908	8.63028	2.40801
488	387485	13	286.223	1368.47	105.138	134.383	2238.01	2087.57	65.516	0	8.57115	0	1.65537	0	0.456078	2.63158	95.4474	6.95453	178.428	433.192	1.90245	0.323399	0	186.383	26.3994	8.89345	1.91658	0	3.24987	0.632495	0.148432	2.25392	1.98006	6.7931	221.909	15.7207	279.974	3.42079	1.77626	15.829	0	0	2.5262	303.737	2.28567	363.18	762.197	2.68433	2.18182
489	388830	16	403.783	1004.72	47.987	102.179	1676.12	1503.96	49.3008	0.420553	0	0	1.71353	6.32331	1.12014	0	8.02786	1.87798	3.36279	232.365	0.606751	9.49533	0.939445	180.807	2.68643	32.2089	4.67739	0	15.6862	1.15266	3.80886	19.4109	3.46994	0.720164	107.414	23.225	316.192	2.26768	1.58468	17.3567	0	0.994751	2.74465	4.78557	3.48662	239.801	504.383	1.1807	6.56605
490	389100	15	142.372	1433.67	73.2288	104.359	2423.45	2159.64	31.763	0.543983	0.861483	2.36399	1.5957	2.33238	0.905279	2.78541	54.8703	0.850014	37.4495	279.419	0	0.371182	0.494063	0	3.99112	19.2373	1.41295	1.16759	8.9095	1.06425	2.40801	7.93673	2.461	4.73894	376.974	39.847	33.1702	3.99315	0	13.4134	0	0	0	8.04228	2.66796	320.445	666.893	4.13813	2.61849
491	390282	18	571.291	1441.7	102.695	124.527	2476.95	2288.05	20.592	0	5.40795	0.94785	5.81619	2.64824	2.76099	1.88715	43.7584	5.09139	50.8267	1299.84	2.83729	40.8104	6.50427	139.285	89.012	151.547	1.66595	0	90.0433	81.6157	37.3971	28.908	7.1561	8.61196	908.065	151.192	414.647	7.12398	2.31479	116.834	0.193575	0	1.60245	2.67073	34.968	428.706	857.09	8.52124	4.74035
492	390345	14	374.204	1611.52	110.657	135.254	2490.53	2288.12	11.0938	0	1.48174	0	2.96846	0.093668	0	0.86787	8.66119	0	12.4395	1802.49	1.85109	11.4546	1.73597	41.1106	0.323983	1.5292	1.17594	3.68405	35.0712	2.4049	34.5617	1.49634	0.461429	3.70397	1258.46	86.202	220.458	2.16287	1.31395	51.0519	0	0.859093	0.376556	2.43029	8.53152	464.088	813.831	4.33961	0
493	390896	16	184.189	1474.99	91.9951	139.939	2682.84	2337.88	62.2716	0	0	0	3.14825	3.3	0.149297	6.75992	50.0021	16.4989	69.908	1221.75	0	10.12	3.42355	159.668	53.087	106.145	0.413556	0.437366	0.597712	14.4221	2.07549	25.372	3.76801	0.00902162	1329.54	19.3347	40.4789	9.78724	1.79106	31.1848	0	0	2.48101	1.47263	1.48254	366.27	747.9	0.222178	0.90304
494	391663	16	141.064	1613.28	94.8012	133.139	2627.5	2472.42	50.8712	0	0	0	0	0.058585	0.677718	0.753833	18.1463	2.78967	24.7719	386.717	0.45454	0.595096	1.82601	86.4408	7.31004	42.2588	3.20771	0.614669	2.00339	9.67683	8.36065	1.11785	0.816649	2.33615	559.834	75.8976	95.3104	1.62726	0.129772	22.0965	0.562623	0.668106	0.582938	0	0.46211	320.643	659.565	1.27113	0
495	393060	13	404.844	1693.47	130.338	171.994	2722.47	2616.47	41.3275	0	1.84925	0	1.92472	1.52187	0.0529709	0.0247625	6.35781	2.48976	22.501	305.184	0.973453	2.1453	0.667701	43.1764	25.4277	186.524	2.4707	0.237416	63.8808	5.91237	0	1.75802	1.91594	3.86473	949.965	33.7759	220.786	1.04886	0.173575	24.9499	0.185549	2.00426	3.96723	2.86015	2.56496	460.576	890.732	4.1481	0
496	394600	16	318.895	1605.05	160.686	124.054	2545.58	2486.66	30.3125	1.99913	0	0	1.24715	1.30904	0.34034	0	26.7683	20.4689	44.8313	841.562	0	7.97153	0.0340718	53.4405	51.2855	82.4211	1.51371	1.04516	63.87	21.9228	9.9037	21.5704	4.80953	3.4822	682.717	82.9614	274.783	5.01138	0	78.7117	0	0.8419	6.03378	7.94354	1.79084	487.045	994.663	5.53308	3.21348
497	395012	18	554.831	1718.47	121.496	124.284	2815.23	2539.72	40.8994	2.11346	4.17967	0	1.57331	1.92525	1.64392	0.674225	52.4116	2.93837	57.3492	1442.99	1.611	29.372	0.422626	32.5541	66.3716	49.4689	9.879	0	99.2174	76.678	35.8002	76.4493	26.3967	1.08356	563.099	154.616	805.678	10.2096	1.76555	99.6197	0	0.51931	1.6062	1663.45	34.2871	482.574	905.404	6.9028	6.54699
498	395090	18	888.088	1933.38	120.481	157.205	3053.99	2960.45	51.6958	0	0	0	0	3.87836	3.24524	1.96909	71.084	2.58169	209.044	1628.08	3.08392	60.1143	2.42661	256.496	72.7198	476.097	1.43079	0.098738	261.722	50.5527	130.93	161.853	54.036	90.2571	4374.8	561.38	894.73	1.99711	3.70426	126.657	0.522369	0	3.03195	3.22312	2.28134	314.489	793.545	1.09662	3.33311
499	396013	15	211.409	1727.21	110.118	130.496	2549.12	2456.11	51.4576	0.45204	0.509812	0	2.38267	2.50971	0.20756	2.91898	46.8581	0.301623	80.9162	543.337	0.00101836	6.59475	0.585494	58.9911	49.8366	100.535	0	0.757275	12.7804	6.89527	11.3634	109	2.87729	5.23759	577.709	76.8488	325.456	4.95277	0.275439	42.2812	0	0	1.57814	0	1.14354	399.982	756.421	1.32612	0.469296
500	396443	17	1052.17	3153.92	203.381	269.864	4560.33	4401.08	42.3137	0	2.38208	0	2.47493	4.51253	2.00942	0	38.1767	15.8505	46.9553	2761.12	2.43546	450.207	3.95789	358.007	237.477	1.3626	0.960098	2.81154	283.785	29.3087	244.47	35.3299	1.10667	1.35675	1562.54	305.006	1061.51	2.92685	2.2283	158.217	0	0.887882	5.99249	8.81188	0	911.169	1909.13	3.31226	1.33682
501	398109	16	286.039	2163.74	156.102	162.597	3269.02	3053.68	70.2277	0	0.600468	3.82343	4.81459	0	0	2.42691	27.5632	0.0983242	58.8561	433.826	0.720365	2.97454	5.37198	2.5793	76.6435	64.0413	1.68642	1.5515	9.10778	2.50108	5.54867	0	0.197597	2.71114	383.341	151.218	349.199	2.5979	0.784579	89.035	0	0	0.363277	4.31993	6.25545	295.894	729.109	8.72026	3.29643
502	402361	18	169.798	1351.74	86.2253	121.169	2300.16	2152.81	26.8548	1.06761	3.27524	0	1.43665	0.283526	1.34298	4.15357	34.7238	4.2774	21.8299	978.559	1.37006	0.360179	0.0833994	114.871	24.2331	51.903	0	0.218986	19.6988	7.76877	1.91455	2.73514	0.605816	0.0716231	392.505	10.7346	151.257	2.72371	0.896903	3.61658	0	0.185627	0.19253	0.499802	3.80895	354.61	705.534	0.194564	1.16743
503	403912	14	309.173	2025.67	136.845	168.918	3098.35	2838.72	46.7815	0	0	0	0	2.02553	0	1.52899	65.3404	2.95697	170.655	1319.59	0	13.614	1.6032	128.278	47.9738	15.6715	1.59776	2.00128	138.051	14.9774	94.9002	6.76385	2.23844	17.8941	2135.59	175.387	1074.48	3.72479	2.0687	45.6629	0	1.65822	2.23709	7.7633	0.362285	448.399	1069.72	0.987439	1.08703
504	404023	13	276.692	1764.84	103.823	176.801	2900.68	2568.45	47.3318	0	0	0	1.30583	0.597759	3.10078	0	11.8763	1.08104	23.4994	863.484	2.4135	3.83764	1.51882	229.367	122.609	72.4271	0.743812	3.00301	20.2022	5.18444	37.4226	7.91611	1.12926	5.03672	1617.77	85.3777	293.814	2.34647	0.975663	54.648	0.127773	0.780265	0	0	2.88748	439.784	1001.18	0	0
505	405499	13	223.661	1813.5	128.666	145.882	2625.69	2508.31	66.3459	0.43526	0	0	0.630807	2.72541	0	0.74078	2.15162	1.11392	5.62935	536.902	0	1.73497	1.97696	10.8367	32.9777	117.723	0	0	0.906143	9.24078	0.417692	10.0246	3.72817	1.74381	342.484	12.4285	55.0892	3.11371	1.59871	8.41408	0.496187	0	3.17003	1.61406	3.20984	258.924	559.113	1.42024	0.404846
506	405715	15	185.276	1593.15	123.884	150.61	2757.87	2558.73	31.5975	0.606636	3.11219	0	0	0.222518	0	3.57827	28.7711	4.17236	52.3444	1314.3	1.95865	14.3392	1.15992	363.049	135.156	76.5442	0.400981	0.831229	19.0242	4.48733	10.4798	55.7299	3.76759	10.8985	1744.44	57.718	302.256	3.86359	1.25243	7.751	0.679765	0.364485	2.23645	5.38175	0	338.414	787.991	5.14341	2.012
507	405903	14	383.312	2240.62	185.778	304.956	3026.6	2873.7	110.026	0	0	4.05633	3.49425	0.683845	0	2.50126	13.993	1.8155	19.6835	290.463	0.24445	0	0	30.9615	61.3574	2.03012	2.72947	1.63346	39.0465	46.8196	43.8239	1.25696	0.979426	1.28998	500.031	188.562	866.876	2.66373	2.06202	94.1357	0	0	0	6.11376	7.83555	744.842	1441.68	3.91554	11.2604
508	406209	15	279.872	1560.45	97.4365	137.332	2579.82	2331.86	38.6672	0.221602	0	0	1.22322	4.48807	0	0	3.3274	1.45987	28.1277	346.505	0	0.948488	4.80831	27.8283	3.19609	56.4354	0.308423	1.75005	2.7785	2.18699	16.5334	3.0916	10.3908	5.52792	505.345	51.1231	213.368	0.332262	7.78924	24.071	0.361897	0	2.54122	0	4.95504	243.006	584.338	3.3965	0
509	406302	15	196.056	1419.5	94.9169	134.762	2367.49	2227.9	28.2441	1.74479	0	0.92522	0.219742	0.179668	0	2.35164	11.6333	2.64427	23.1759	506.799	0.750607	10.5506	0	82.0097	11.9528	9.1066	1.91362	0.829619	28.887	24.7164	14.006	1.00844	0.538322	4.63193	1276.11	82.5521	139.997	2.10121	1.27084	13.7441	0	0	0	2.43867	2.38726	360.528	696	2.29009	0.55201
510	406343	16	382.939	1300	109.821	121.52	2436.43	2282.12	40.7716	0	0.501174	0	0	5.32356	2.52225	1.28007	40.1137	4.35153	200.045	1561.85	0.893362	1.22939	10.3338	72.5366	54.4555	116.434	0.145869	0	67.7307	36.4905	73.9411	0.416904	4.64552	10.8424	1659.9	223.086	379.643	6.72089	2.71063	3.73309	0	0	2.22363	0.511655	1.93487	380.292	632.017	4.36073	0
511	407278	18	354.282	1641.43	101.263	194.565	2957.05	2570.18	37.0198	0	0	0.303603	11.0128	2.72373	0	2.27354	246.954	11.1195	509.095	324.038	0.46462	169.532	0.523223	103.215	112.728	73.0404	2.13643	3.77231	144.706	21.7086	205.234	42.8726	54.6998	54.7833	2272.21	455.738	545.146	3.40324	0	202.563	0	1.99499	5.00774	348.766	0.358057	621.31	1392.42	0.806328	1.08633
512	408003	15	152.15	1949.07	160.367	176.599	2826.41	2831.13	56.4048	1.3763	3.92772	0	1.32686	3.48267	1.7292	1.76739	99.2313	3.63382	197.799	864.704	0.0825259	8.97735	2.20351	134.565	14.0874	11.697	0.708722	0	57.6875	6.48071	26.2742	34.0431	0.863514	35.9151	2419.61	233.265	373.508	2.77819	0.324449	19.7434	0.0327207	0	1.08982	0.295156	1.17243	390.675	834.637	0.545735	2.0868
513	408312	15	183.383	2051.96	123.608	257.717	2877.47	2766.15	178.231	0	8.41447	0.783728	3.3426	1.81179	0	1.8605	14.6929	5.28143	62.0278	1072.3	1.28272	2.38827	4.91388	201.94	10.0995	1.57918	1.1698	0.640916	145.442	3.32311	20.1134	3.9992	2.33421	0.466782	381.967	236.615	192.464	3.52984	0.146256	17.4075	0.0432516	0	0.882314	0.309807	3.75267	648.327	1260.66	1.60774	1.64601
514	408314	18	105.371	1179.97	63.151	76.1301	1979.87	1897.29	14.1313	0.547661	4.1562	1.53403	1.35655	2.31995	0.859696	0	34.5641	16.2228	71.2376	458.031	3.6988	93.4367	6.86724	72.8543	29.1327	89.111	0.0432034	0	32.2498	11.7516	35.9512	32.6495	11.9376	1.97247	542.146	53.4678	141.309	7.03537	0.23144	3.38232	0.402238	0	2.11074	1.32217	1.53714	325.579	556.253	1.53841	0.241502
515	410543	19	617.11	1208.89	81.1069	87.9184	2255.45	2097.62	13.7918	0.650359	3.38527	0	3.4821	0	1.00357	2.88835	22.1475	0.621185	77.1466	916.584	0	4.71715	0.51034	496.418	14.8425	0.670491	2.18491	2.79842	82.0177	28.2442	122.638	42.9666	11.8595	47.0138	3321.42	264.907	1309.74	0.289293	4.38043	25.0754	0	0	2.69729	0	2.13146	218.88	509.422	0.929291	2.69172
516	411339	15	316.28	1261.11	104.382	157.083	1952.98	1774.78	96.0753	3.27281	0	0	0.408778	2.25851	0.935814	4.44785	45.3591	3.32498	59.8685	460.86	0.678679	3.57745	2.86857	76.1136	17.8079	312.244	3.73	0.88259	30.7282	12.8108	44.7648	19.2254	12.1576	20.4262	1775.3	164.586	229.665	0.631566	0.097873	90.2833	0.888683	0.0356028	1.98691	1.6032	2.49024	382.967	758.676	1.79196	3.27187
517	412495	17	327.306	1179.51	55.6276	73.3222	2388.54	2096.77	21.3861	0	8.77032	0	2.98377	3.47488	0.0335615	1.1459	36.4317	14.1734	81.0929	266.874	2.7828	15.1515	5.6651	97.4238	35.662	0	2.91049	0.0713871	43.3099	11.542	26.9386	8.79048	9.9741	2.85293	406.675	44.2793	364.985	5.35595	2.6394	32.3156	0	0.674269	1.26579	1.39392	2.45097	365.948	720.754	2.39799	0.410839
518	412658	19	461.107	1637.36	110.606	154.022	2884.07	2677.71	92.9855	0	2.54447	0	1.64294	4.06042	1.72662	4.27201	66.9169	4.23321	76.8413	1045.13	1.94781	13.7142	2.73066	99.5948	89.407	19.4467	3.02799	0.101848	115.816	53.5514	159.042	19.2278	23.4492	6.34309	1265.07	333.321	1068.29	2.9342	1.95393	18.542	1.11292	1.95969	2.22122	2.48418	0.849001	415.034	725.712	0.366347	0.41788
519	412922	16	134.996	2197.73	182.126	172.566	3090.76	3088.26	98.9247	0.5139	6.56684	0	3.73497	2.9198	0.74866	1.5348	1.17553	0.085682	2.6922	633.13	0.431334	0.564365	0.850075	6.75152	2.86345	0.120544	0.0859916	0.977141	10.5225	1.59931	2.24072	10.6805	0.574819	3.61793	483.508	41.4584	73.1807	0	0.655168	7.90448	0.156629	0	0.26344	3.06454	3.70949	417.266	980.948	0.10714	2.14067
520	413117	14	308.953	1387.1	110.29	108.742	2381.08	2199.8	51.6669	0	5.69512	0.272853	0.245405	0	0	0.947274	43.5855	9.04122	109.146	472.364	1.90409	8.05681	0.582546	93.9444	7.19496	215.201	1.06508	1.45531	26.0084	33.1759	64.782	21.3756	25.4658	20.6418	1258.11	219.915	474.097	5.12811	1.21579	63.6565	1.15288	0.863219	1.11047	2.17184	0.992639	426.869	896.089	4.58687	1.23412
521	415709	17	274.051	1408.38	92.7804	119.158	2359.52	2113.94	22.7297	0	4.54484	0	5.70907	1.34957	0	1.02987	14.1438	3.33628	29.0704	869.292	1.52405	8.09705	0	82.2065	15.4629	22.4646	8.38362	0.251534	116.173	23.2133	11.977	17.7814	0.228972	2.64254	360.33	59.2871	162.65	2.8929	0.381647	20.9162	0.937665	0	2.33422	29.0183	7.10112	439.285	838.917	2.68898	1.27456
522	415874	18	602.97	2445.5	164.594	229.561	3775.92	3468.59	58.6844	1.81552	10.0509	0	2.16869	11.9865	0.00932937	1.13489	77.3088	2.66166	37.391	2179.69	5.75657	29.7895	0.354879	13.5148	76.2995	19.2175	6.15563	0	105.994	56.8452	43.7834	24.4667	29.9688	41.2421	3376.31	244.816	159.877	0.282751	1.56539	57.5045	0.440263	0.74079	3.20424	1.52689	3.99675	843.66	1646.43	2.06419	0.304921
523	417148	15	528.822	2897.01	212.892	224.448	3766.61	3578.39	18.2503	0	3.03676	0	2.71544	0	0	1.8531	15.0968	4.61446	33.7549	440.716	0	10.7195	3.01881	53.6941	1.4892	40.372	0	0.407639	17.5701	5.91838	2.02297	1.90267	0.710919	1.94038	233.386	14.9169	87.0575	4.13704	3.4248	27.7321	0	0.892508	1.9358	2.41365	5.68719	641.33	1311.63	0.0245715	1.71976
524	417636	18	360.575	1113.42	103.585	120.04	1930.38	1733.36	34.745	1.74223	0.877144	1.82594	0.265229	2.69046	5.03068	6.2753	10.7458	3.00848	83.7744	522.555	1.79725	4.13994	3.29843	91.7339	10.4946	207.207	0.715558	2.5796	41.0054	19.4155	54.7567	52.0993	19.309	48.5552	2818.95	186.176	390.525	0	0	94.0573	0	0.469866	0.941973	2.72408	2.1072	296.885	607.635	0.754726	5.92407
525	419687	15	461.04	1566.42	108.936	166.623	2594.63	2382.46	65.3655	0.906435	0	0	1.19747	3.45774	0	1.24552	39.3733	4.89957	52.0891	1300.97	1.91839	1.8766	1.79128	39.2328	30.962	6.46579	0.494363	0	338.995	21.3084	0.534442	93.8237	8.21212	5.17994	1119.28	80.2143	439.796	1.39324	4.33399	83.4166	0	1.91321	2.74672	0	4.6104	429.21	784.47	1.4342	1.57665
526	420038	15	87.4634	1473.33	95.4029	108.609	2583.11	2389.3	7.34181	0	7.78008	0	0.0659393	0.544769	1.59558	1.14272	2.79223	5.70389	1.30704	752.782	0.601709	1.9442	0	75.1974	69.1281	80.8955	4.29438	1.45876	63.4877	3.24214	4.52854	3.33266	0	1.00611	149.903	58.0125	280.64	2.78154	1.69668	8.21068	0.4254	0.98477	1.74485	0	1.39804	283.393	571.64	6.78663	3.92295
527	420155	17	298.805	3206.13	296.199	393.48	4086.68	3865.18	140.812	0.041812	13.7368	3.21168	0.433326	2.96701	0.0281502	2.60772	294.927	1.75584	919.989	2596.28	3.19093	7.62143	1.65012	1058.23	5.85541	1677.73	3.55935	5.81955	718.121	12.9303	129.247	970.074	11.0066	27.0155	3362.13	442.75	1595.61	3.67044	1.91686	69.937	0	0	1.58492	2.80913	3.17127	1073.11	2091.05	2.64894	0
528	420282	18	732.481	1324.33	102.908	172.125	2251.09	2104.39	40.4209	0.263705	0	0	0.719496	3.41966	1.20423	0.7872	153.978	2.58017	384.899	594.501	1.55945	6.68527	0.946624	104.445	74.3816	497.998	3.31959	0.257856	80.6209	38.4044	152.63	186.47	17.4729	47.6601	3087.53	292.29	571.078	2.75144	3.47912	140.254	0	0.184435	4.60872	1.63143	3.35966	297.949	718.205	0.624015	1.28966
529	420441	19	569.136	2696.09	172.951	225.451	3932.41	3599.89	60.4259	0	3.13133	0	1.03573	2.10629	0.866267	3.46548	42.6733	3.45946	125.363	1016.22	1.10815	5.58143	5.82484	11.6113	62.3639	52.5642	0.655575	0.797424	115.129	25.4854	157.738	114.523	1.44881	5.86355	1834.22	266.647	397.213	2.041	0.567382	114.315	0	0.931244	0	1.45495	0	684.093	1211.06	2.37849	1.44016
530	420532	13	159.653	1800.24	140.228	225.431	2677	2428.34	20.1813	0	0	3.26114	2.42534	0.861447	0	2.80106	7.28181	0	36.5635	62.0499	0	0.747628	0.244517	19.2585	8.53013	18.8407	0.739583	0	10.9378	0.752309	1.63821	3.11896	2.27819	6.5719	620.392	78.3073	174.689	4.49962	0.90876	62.5554	0.594292	0.258414	0.445695	0	3.47322	312.333	570.925	1.60255	3.19031
531	420733	16	664.713	1983.25	133.751	179.436	2924.32	2746.29	72.1886	0.195172	6.13965	0	0.0550379	0	0.0464187	3.54802	132.274	10.9916	76.7023	859.805	1.32532	97.5466	0.325173	34.4559	100.824	0.88333	1.4267	3.2236	0	8.23347	18.4787	5.0415	1.44529	4.84611	1653.35	182.802	430.827	2.64319	1.05215	47.041	0	0	0.944121	4.12166	4.69088	421.044	834.107	6.36367	2.23075
532	421962	18	421.526	792.97	51.7567	94.7279	1421.37	1309.57	21.3551	6.66164	3.8373	0	1.86802	1.83663	0.711431	7.89247	19.6204	1.867	68.5225	340.624	0.47763	5.56566	5.51594	125.084	35.3806	83.9021	1.76648	0.194515	82.8337	20.0833	77.7731	64.7311	31.4615	40.9048	2035.18	162.341	519.641	5.53157	3.14182	48.6555	0	1.6925	3.53241	44.8217	2.10719	184.724	317.097	0.777004	0.814963
533	422720	15	656.534	2296.82	182.892	194.133	3341.45	3226.38	46.3078	0.370402	0	0	3.71733	8.46336	0	2.48236	33.6394	2.12723	6.40372	1005.9	1.77643	14.8693	2.43921	92.3752	72.5508	67.6003	0	1.98888	157.373	42.4191	62.4704	48.8434	14.4024	6.24994	1741.7	233.374	1370.45	23.2944	3.45415	71.1078	0	0	0.347427	1.97665	0	506.87	1170.64	2.00263	1.63786
534	424980	14	278.341	1688.26	113.222	134.041	2925.26	2650.31	40.2046	0.507481	0	0	0	0.518641	0.588799	4.99998	40.6673	8.19072	25.627	443.605	0	2.88683	0.72793	81.9278	29.6293	0	0	1.05078	27.3354	15.2415	1.64526	10.5096	1.77119	0	930.294	83.0139	216.994	1.74736	1.39979	22.3751	0	0.232234	0.235068	1.36914	3.52126	395.787	922.709	0	0.737064
535	425206	16	121.416	1399.28	125.908	146.343	2587.8	2184.27	87.1516	0.333296	0.935421	0	1.64767	1.62746	0.245866	19.5587	88.6612	3.08557	187.942	340.064	0.86965	31.8706	5.66496	135.943	42.6234	148.5	0	0.0281859	41.9071	57.0137	96.7403	346.76	25.5528	53.453	1718.1	167.143	177.445	3.49724	0.855293	65.8402	0	0	1.42088	36.8242	0.36747	400.283	860.507	3.18011	0.228898
536	426966	14	178.814	1113.84	81.8709	109.325	1984.71	1814.17	22.6832	0	3.2849	0	0.690914	0	1.83382	0.197004	5.55406	6.78704	1.19064	308.526	0.524841	1.13651	1.11318	37.8217	34.274	0.487315	1.48257	0	22.4762	7.45398	11.1643	1.74128	0.197878	0	231.017	36.1548	159.686	1.85322	1.74096	20.4465	0	0.149078	1.79649	3.22644	3.28536	272.584	529.788	0.692447	3.4332
537	427393	14	127.267	1619.55	100.062	79.6677	2334.46	2213.22	28.7071	0.489618	3.5082	0.250455	0.875969	1.77903	0.483464	0.217055	1.06458	1.21454	1.14789	397.664	0.709415	0.0752322	1.62207	63.7622	29.331	12.2315	0.263743	0.66135	19.4548	5.56527	24.7227	28.2607	1.87842	2.00591	606.653	31.5561	333.161	3.90222	1.68437	15.9066	0	0	0.843427	0.902763	1.70681	240.769	617.962	2.95595	1.05665
538	427532	14	472.679	1852.36	155.62	152.725	2854.2	2654.36	58.844	0.62119	0.243107	0	0.720915	3.47537	1.68237	2.41556	89.2472	5.15433	129.354	659.576	0.290921	38.3425	2.55619	133.944	31.8813	87.773	0.854194	1.49561	13.212	23.026	110.011	78.7377	23.1443	46.3403	1807.62	345.726	494.113	1.6144	0	34.4153	0	0.31486	0.587073	1396.7	0	582.792	1034.31	0	1.35384
539	427930	14	79.5962	789.073	58.3218	83.3876	1389.36	1214.74	32.1675	0	0	0	0	1.75991	1.22003	5.34662	73.0776	12.1897	131.876	127.477	0.16885	24.6426	3.12304	103.139	63.9704	140.768	1.04117	0	22.6106	32.6725	40.4401	34.4667	21.7895	36.2269	1531.53	95.367	34.2526	1.82926	0	35.2342	0	1.3675	1.34049	1.50038	2.05605	360.091	750.318	2.88634	0.0275494
540	428672	15	146.346	1114.56	81.9576	129.523	2003.59	1862.87	55.895	0	0	0	2.179	3.81289	0	0.0209094	32.1258	9.09284	92.0824	322.702	1.60385	35.132	3.51172	46.1254	41.5216	104.77	0.144501	2.53518	103.202	8.25424	7.72111	107.483	0.845442	5.64604	823.417	85.8472	278.145	1.5227	2.45784	7.43643	0	0.00464643	6.04868	4.31651	1.73053	474.797	977.059	3.95122	0
541	428802	15	288.18	2041.81	122.726	151.29	3079.94	2929.82	114.488	0.626457	1.27475	0	1.31848	0.418967	1.84835	0.104602	25.3085	5.80724	68.3508	784.95	0.691791	1.2116	0.232741	333.128	47.3305	2.29319	1.49546	0	8.88179	12.8267	35.5283	12.0222	3.26892	2.86384	820.112	53.7343	255.121	1.81269	1.12955	42.9642	0	1.69048	2.61974	3.22804	2.92574	366.346	946.249	3.35339	0.594056
542	430594	16	405.077	1624.84	93.1878	147.986	2612.02	2517.16	26.243	0	0	0	0.670953	2.72423	2.29704	2.92577	36.1988	4.53001	97.9955	785.45	0.99811	16.7382	0.739663	31.9941	7.23436	27.5144	1.62638	0.656613	50.6297	7.32681	61.0509	88.5314	7.9744	38.6684	2244.88	77.4851	208.746	2.18052	0.664874	16.1936	1.55091	3.26153	1.15331	2.87276	2.06058	377.873	677.372	1.80482	1.6551
543	430634	14	575.541	2231.56	149.82	177.811	2976.25	2867.25	76.9859	0	0	0	1.36794	0.303344	0	2.639	18.6019	4.72337	26.0487	353.51	1.25602	5.35579	1.82574	3.69199	11.0438	0.46922	1.69811	0.298897	47.38	38.2629	9.05418	2.74482	2.57544	8.81982	1378.44	328.839	769.505	2.86434	0.370522	178.873	0	0.109095	2.69956	0.778378	2.88693	557.075	1109.85	1.60673	0.972778
544	430694	14	78.4023	602.348	34.3407	46.6341	1149.96	1028.03	0.923917	1.01436	0.0122694	0	32.4527	2.23132	1.94218	2.03078	9.59701	11.7158	1.54012	501.878	2.91643	269.337	6.67744	1.89668	15.4	21.3495	4.19988	0.250594	32.5715	0.798142	54.1132	37.7171	1.05902	1.04921	105.901	215.526	215.804	4.72444	4.471	12.2641	0.0402531	1.93611	0.300842	2.53824	2.31757	177.294	324.314	31.5164	15.9783
545	431697	17	148.611	574.22	46.2381	60.3423	976.49	914.647	38.075	0.721269	2.97904	0	2.05231	3.06021	9.10545	8.2289	25.3906	23.8814	59.1747	458.232	4.30906	8.08131	11.2875	62.163	27.6542	228.529	5.16744	1.39803	32.7804	48.9044	73.3403	177.491	37.8806	26.0976	1327.95	170.301	139.555	6.27325	6.36816	75.7254	0	3.88818	1.81791	10.9168	8.00756	244.599	462.315	3.17078	0.454845
546	432205	15	233.457	1569.89	117.08	154.138	2759.05	2554.8	31.683	0	0	0	1.38433	0.585076	0	1.40423	56.0274	3.59578	105.086	354.676	0.607808	0.995047	1.55269	32.6723	94.6944	128.239	1.96523	3.05313	39.8976	7.23967	3.80587	5.79649	0	6.07302	780.056	46.8022	183.219	1.9938	0	20.074	0	0	0.790742	0.56596	0.296689	459.714	939.363	1.77502	3.60546
547	432408	16	122.504	1149.91	121.105	134.391	1949.12	1921.05	58.7824	0.671039	0	0	5.92204	5.5337	0.0390376	2.09973	24.9353	2.63846	34.0276	784.364	0.040483	31.3776	0.94156	32.3667	56.8941	0.0386028	1.0026	3.90101	18.9808	5.3105	2.19755	2.53847	1.83839	0.331467	154.238	12.4701	111.923	2.33643	1.80059	0.529224	0	0	0.033413	0.166619	4.75834	384.389	751.269	2.81705	3.30414
548	432677	17	253.299	1432.2	81.4833	138.041	2496.64	2358.93	53.7192	0.342631	5.38749	0	5.06579	5.05224	0.859975	0	15.1812	5.62237	13.714	1950.19	7.69015	8.47217	3.51993	102.57	41.1199	238.153	5.73907	2.89457	198.609	12.1427	6.19578	41.5266	3.81961	1.43829	477.617	196.775	613.629	2.48557	2.45504	67.1553	0	0	1.94086	1.6321	0.480403	309.256	641.284	8.72463	6.53458
549	433311	17	337.295	2036.23	140.294	252.998	3122.13	2955.46	68.2286	0.464941	1.13458	0	0.574888	3.11997	0.337633	1.19516	152.246	1.07168	209.178	1157.47	2.00874	0.777487	1.07358	244.602	179.45	74.4515	0.0523658	0.0132636	166.141	91.3852	94.7102	13.7436	18.6212	93.6362	3371.03	356.894	554.313	2.38141	3.47578	110.365	0	0	1.07485	2.48515	1.62364	487.16	985.62	1.6335	0.417828
550	433387	16	535.697	2140.1	190.718	220.281	2964.88	2888.25	38.2236	1.28812	0	2.55956	0.4969	0.42497	0.0396082	9.28608	10.2306	3.01042	11.2294	1176.42	1.36293	61.3468	0.342389	99.2295	44.2389	1.47975	2.70917	0.952366	6.38596	5.67267	127.797	10.9094	11.9685	19.3613	2808.78	265.603	732.429	4.29783	1.87919	7.9368	0	2.82955	0.718911	0	4.34574	415.694	857.287	2.579	1.81839
551	434128	15	341.794	1315.29	64.7756	68.5828	2163.5	2072.25	13.2906	0	6.14008	0.654635	1.48967	3.91412	0	1.15988	2.01086	1.20104	3.86083	468.092	0	32.9377	3.08613	101.209	15.7466	126.068	3.14378	3.75117	48.251	7.08492	7.82541	63.1272	1.76242	0.652829	331.106	135.402	1914.12	31.1125	1.79223	66.8927	0.454568	0	0	0.419067	3.23679	226.51	518.741	2.06913	0
552	434631	14	168.199	1119.91	74.9816	143.285	1946.73	1887.84	53.0409	0	0	0.493832	1.02703	0.570928	1.84034	0.192647	0	4.49419	4.08459	527.703	5.12338	7.4114	1.48541	41.1266	233.621	18.1506	6.15645	0.805494	36.1398	11.2667	3.53707	9.42229	0.642928	7.73698	685.92	2.78762	50.9634	2.05065	0.895478	49.2251	0	0	4.29581	0.533137	10.7017	377.14	580.424	3.73236	1.28227
553	435737	19	713.126	1326.7	126.725	116.629	2329.77	2111.99	34.6778	0	8.63008	4.48725	3.4824	4.60098	0.358716	0	79.1197	8.52466	106.436	424.676	0.360281	3.17316	2.74212	326.005	102.048	215.415	2.43691	0	15.177	37.6426	40.0093	326.669	10.8168	16.546	1347.6	197.899	934.853	7.57146	1.91405	104.905	0	0	1.36659	497.166	2.43052	413.003	916.568	10.8599	0.480901
554	435932	15	229.343	2199.98	196.371	272.065	3170.62	3123.95	126.793	0	0	0.322837	8.23368	1.08824	2.36126	12.8249	46.4449	0.760647	141.879	1225.93	3.76919	0	1.77629	94.2075	80.2544	23.6965	0.301978	1.4	70.854	6.79852	55.8424	27.8535	2.35502	4.72107	2255.32	197.028	379.259	1.07163	0.594501	111.993	0	0	2.74135	0	2.24308	431.106	1166.35	1.25271	0.956291
555	436465	19	255.8	2144.24	123.442	151.929	3298.71	3016.66	33.4013	0.300121	0	1.90128	0.0856864	0.433141	2.13504	0.572908	92.3445	10.1581	183.978	1070.24	1.30968	1.52888	3.52388	93.417	188.089	70.1728	1.88831	0.786397	46.3739	53.0431	73.418	76.2992	39.1862	40.7283	2543.68	403.698	564.566	0.887183	1.64681	94.6568	0.133249	0.838107	0.412634	3.22661	1.17662	613.45	1123.76	2.52311	0
556	437082	19	283.798	1736.4	99.4976	104.578	2755.28	2518.3	17.6785	3.31718	0	0.426215	1.47236	12.9888	0	15.1006	17.2829	9.32738	104.204	1780.23	0	44.7207	6.87931	118.118	22.6004	398.305	1.3536	0	17.9052	8.2667	26.6385	7.93513	5.94979	16.521	1477.73	196.934	227.817	4.88917	0.0893333	63.072	0	0.728653	2.67809	4.11819	2.22347	350.972	789.741	0.2943	0
557	437375	15	420.348	1051.53	77.2479	93.6987	1921.08	1779.32	38.5625	0.289277	0	0	3.29588	2.8082	0	0	39.1709	1.38355	53.3791	232.74	0.329127	5.71444	0.141377	62.5079	26.4555	0.694503	0.385367	1.20482	26.083	4.04403	10.6091	8.00446	0	1.48397	366.079	60.1219	459.973	11.0046	0	59.7323	0	0	2.49247	47.7547	4.78971	347.843	615.624	3.14312	0.334944
558	437671	16	486.359	1667.16	122.438	192.478	2716.26	2616.76	54.6542	0	1.05513	0	2.15656	1.11869	2.16158	0.12469	11.7416	9.29168	40.6707	1614.9	2.18964	79.5936	0	57.9819	22.5508	4.3936	1.03342	1.30435	112.825	46.2779	30.8061	38.9642	15.153	0	514.512	151.693	162.545	2.43506	0.350462	28.4753	0.190331	0.045349	0.892635	2.12885	6.45267	469.034	1002.23	2.78481	4.84262
559	439327	15	465.573	2052.43	183.719	208.073	3184.05	3120.09	66.6073	0.573116	20.8699	2.19679	2.73633	0.558592	1.23971	1.33817	17.8951	11.7321	7.92608	108.117	1.98889	16.6057	0.903068	123.522	29.9013	2.50968	2.74191	0	13.364	3.94425	8.49031	2.31597	5.01551	2.12094	413.248	109.891	394.782	2.20216	3.82671	140.323	0	0	0	734.472	9.04888	362.02	745.594	1.61554	1.69784
560	439576	13	169.961	1542.48	125.631	153.342	2465.52	2151.97	66.2814	5.58118	11.5127	0	0.23489	0	0.267814	0.819982	58.8742	0	84.1667	525.298	0.86714	8.71996	5.70108	135.376	49.7197	27.578	0	0.732002	53.2772	23.7317	19.859	0.0800066	3.34331	0.471112	661.853	236.033	602.638	6.80863	0.411121	23.1348	0	0	2.21004	0.105067	1.50511	503.852	1186.71	3.59516	2.95331
561	439649	16	485.846	2322.58	189.828	235.027	3634.26	3437.58	118.354	1.81078	5.93441	0	2.45273	1.80344	1.40767	1.32961	39.3168	13.277	14.2061	514.906	0.0649787	3.71062	0.269156	54.0879	314.784	107.469	2.3877	1.3696	24.1127	24.9927	14.7272	4.22391	1.80387	0	803.746	234.666	791.266	1.47543	2.3585	22.6935	0	0.233671	0	1.79354	1.30648	624.644	1275.33	6.0877	2.35716
562	440498	14	209.93	1497.12	64.5374	148.365	2442.99	2119.39	26.8286	0	0	0	1.30159	0	0.621974	1.66726	49.4341	1.90244	81.9612	324.679	0.926647	3.31932	1.78599	1.74232	25.865	0.0803922	1.18836	0.327218	2.64356	12.0962	12.9547	2.59603	2.25706	2.41791	602.407	202.936	199.549	4.23911	1.40045	33.8921	0.595797	0	1.21364	1.16152	0.750064	367.703	866.953	1.07919	0.775976
563	440994	15	810.698	2036.9	184.363	166.037	2976.96	2832.36	98.0197	0	0	3.57572	0.706317	3.8963	0	2.98121	51.5459	4.97154	58.3261	549.132	0.153267	3.33159	1.71086	131.909	226.81	43.9979	1.00047	1.35848	108.83	52.8797	9.79065	1.47213	11.323	6.25438	866.946	171.8	389.61	1.44065	1.89698	110.17	0	0.891848	2.11695	2.91077	8.4843	515.401	1048.77	2.87632	2.31075
564	444515	17	512.787	1909.44	127.075	188.853	3116.78	2860.17	63.6787	0.0128018	0	0	1.7295	0.742279	1.18888	5.49786	133.914	1.97599	388.083	1357.01	3.17335	2.22671	2.79838	295.61	44.5929	458.94	2.45396	0.11998	125.02	40.975	155.921	139.262	18.8698	64.7407	3323.97	390.131	649.058	2.59042	0.34094	195.727	1.56684	0.325597	0.0752038	3.8618	3.60417	298.675	770.816	1.81252	0
565	448107	14	211.552	1154.05	72.7358	113.825	2024.16	1731.15	39.1666	0.549715	2.5097	0.883534	1.67577	0	0	0	2.50831	2.64068	44.7912	229.138	0	1.0404	0.0467538	25.2745	75.5547	79.8134	0.654006	0	22.0737	4.85394	1.23694	2.17379	2.89204	0.281949	415.949	42.5268	94.3144	0.468148	0	33.9287	0	0.399152	1.07862	3.12069	3.48726	355.843	799.231	2.98406	3.5968
566	448180	17	219.535	1977.68	129.402	149.528	3257.17	2934.24	62.1946	0.474069	12.1802	0	2.60405	8.57914	0	1.83583	70.0821	19.2827	162.154	2141.37	3.52393	12.5155	5.59809	313.537	270.935	500.315	1.45342	0	315.68	26.7429	38.0104	188.095	6.10634	4.3339	1291.47	183.377	990.448	2.55011	0.970833	53.9295	0.312599	0.0572922	5.13468	3.50854	0.161831	459.529	1055.54	1.51096	0
567	448697	17	667.596	1229.74	67.0925	153.679	2298.92	2020.94	32.9625	0.291597	0	0	4.08799	1.08242	1.55181	4.91063	47.6933	3.85097	86.4299	618.895	0.114261	11.035	2.25038	60.6348	11.2997	3.42638	0.568979	1.24721	89.5162	12.857	67.7668	10.3197	4.42477	27.4768	1587.91	207.433	288.428	2.16193	1.83512	16.5581	1.46346	0.918259	2.08577	6.11214	1.48699	237.328	615.999	1.02294	1.22965
568	448708	15	507.225	1993.62	141.452	173.996	3181.04	2916.02	64.9269	0.775194	4.53862	0	1.87579	1.59485	0	0.338858	6.73171	3.68101	15.6997	479.183	0.76328	1.81717	2.03841	26.603	11.3964	86.5112	0.667635	1.00094	31.7342	4.73076	2.61544	9.82406	2.8748	5.91124	1147.21	7.93999	87.3564	3.3181	1.05607	34.3767	0.898787	0	2.83632	0.715057	2.42253	371.671	873.448	5.65308	1.69795
569	449115	15	389.065	2577.17	203.882	190.142	3627.32	3383.21	67.8185	1.81488	0	0	7.9144	3.63272	0.652849	0.871384	68.8086	17.5576	102.881	1447.69	0.338845	123.515	0.766531	82.1256	19.5126	4.59977	0.618643	2.33375	19.7539	0.823498	0.784707	11.8184	3.50318	1.24394	858.543	78.8107	488.702	5.70817	5.43225	58.1043	0	1.08118	1.918	62.3374	3.66063	571.955	1263.84	3.62375	2.05508
570	450037	14	192.91	1198.12	81.7053	113.913	2093.42	1850.93	54.601	1.90926	0.0684404	0	2.53202	4.83277	0.371726	5.64854	14.0376	1.52598	40.4063	849.944	0	8.76463	0	8.67892	8.9289	7.29062	0.847648	1.59035	5.93913	5.38111	36.83	12.4602	6.58099	1.94649	1127.16	105.076	114.505	0.291313	0	11.3311	0	0.269805	0.862739	1.67213	2.95485	365.355	629.958	2.39191	2.28625
571	450430	14	237.585	1186.48	61.7542	97.5994	2070.38	1895.25	39.3071	0.0366092	0	0	2.58013	0.659327	0	1.39841	6.42198	0.0598083	20.5524	504.014	0	15.5219	2.68578	43.3689	8.69554	150.191	0.549761	0	58.0253	13.6208	1.27294	3.92127	0.623986	1.41442	554.882	55.9165	347.331	3.48352	0.794909	60.595	1.10455	0.532765	2.88442	0.647343	1.85018	457.429	756.851	0.997116	1.27137
572	451677	17	410.68	1691.39	133.089	165.074	2941.72	2672.16	30.1013	0	0	0	1.6517	11.5262	1.80538	2.86362	56.8043	13.2266	105.542	1589.94	2.61532	23.1639	0.139798	281.878	186.105	7.70413	3.71157	2.91951	80.1584	50.6988	68.5733	40.1186	16.5001	19.0628	1700.51	291.036	943.069	3.00111	4.5929	53.7081	0	0	1.14335	0.687801	3.60312	446.006	990.121	2.22766	2.20056
573	452384	16	267.299	1591.94	98.9365	216.565	2865.89	2558.89	106.203	0	3.64675	0	0.465426	1.76564	0.46777	2.27175	60.7066	26.3233	54.7179	330.273	1.25218	12.2908	1.08876	364.675	142.805	75.7798	2.19135	1.15035	12.769	8.72751	18.5295	35.3288	1.30921	4.55341	1031.49	82.1125	447.129	0.824322	0.812823	18.928	0	2.05345	10.8133	1.76761	6.50224	460.433	792.332	1.00466	3.07972
574	452845	20	565.433	1434.56	91.6248	156.725	2481.66	2434.74	67.0555	0	1.49898	0.13936	3.09478	5.30464	0.235868	2.15121	32.3607	4.59473	50.3002	557.141	0.0147718	46.9033	0	160.196	31.1405	5.3135	1.61301	1.3708	139.906	60.2979	26.9534	23.4991	11.7336	7.8872	505.068	244.821	1025.97	21.952	1.45491	136.189	2.84941	0.901812	1.16919	2.83172	9.59694	292.221	664.608	4.63065	0
575	455121	14	520.579	1983.08	176.362	201.546	2892.28	2767.13	57.0082	0.619837	0	0	2.3833	0	2.89579	1.84847	3.65529	9.15583	3.46437	2879.92	2.43106	31.052	1.76086	38.3862	144.293	81.1343	0.266674	0	2.81968	13.5426	31.0853	29.7405	0.571591	17.5832	2839.27	197.107	417.683	0.673692	2.7615	216.253	0	0	1.2123	0	1.49651	492.629	915.021	2.19483	0.296179
576	455754	17	735.363	1729.4	145.148	161.839	2919.99	2740.24	34.7116	5.41505	0	0	0.608062	5.48456	6.09587	4.44033	101.423	8.59104	255.89	2970.93	2.37794	85.9903	2.69953	201.326	133.482	290.438	1.96199	3.40688	11.6544	46.3128	45.492	17.0976	3.32326	47.4792	3699.71	162.769	201.074	3.86062	2.70612	53.3522	0	0.63493	4.72646	2.04695	6.39708	577.992	922.308	6.99751	1.33917
577	456178	14	751.704	1695.42	115.139	171.346	2751.06	2496.89	43.2209	0.649893	0.300856	0	1.32392	0.816984	0.775083	4.48119	95.7664	6.48408	200.594	1795.72	0.263232	7.65868	4.35125	184.814	174.232	374.186	1.52674	1.34205	36.6855	55.9295	52.6627	25.4665	8.9617	36.7654	3145.64	296.208	235.009	4.59923	1.30416	139.43	0.293439	1.78496	0.598634	2.86755	31.1142	937.172	1769.24	1.09061	2.08242
578	456293	20	247.456	2754.77	188.657	230.932	4179.54	3928.8	46.2808	0	1.31032	0	2.00578	1.78292	1.96569	4.41766	32.0815	2.61833	182.636	1150.71	1.08581	2.14597	2.03425	60.9471	58.0153	5.70085	1.92713	0	274.609	6.65861	88.8444	2.7325	2.11056	5.16967	1454.71	252.977	569.099	2.00225	0.0569417	25.5662	0	0.486674	0.238853	3.32103	2.06694	495.144	1240.77	1.49257	0.69752
579	458230	14	403.692	1462	121.648	148.86	2326.13	2229.46	55.3059	0	2.43817	0	10.2601	1.71995	1.67406	31.3224	63.4063	10.1058	126.675	570.952	0	35.1365	0.98248	71.3939	51.6906	1.12911	0	0	14.4984	5.98152	41.4331	93.5571	15.3304	14.9367	2374.22	168.288	487.879	1.91287	0.416305	57.4752	0	0.337458	2.45048	0	3.78808	265.046	606.306	1.33553	0.0577131
580	458767	16	404.826	1718.11	126.14	165.476	2949.35	2588.75	81.0358	1.86783	37.1682	0	2.69259	1.53218	0.714755	1.47358	51.2933	1.9332	88.4357	1462.14	0.76339	1.00742	3.44686	345.767	70.7907	0.0189428	0	0.215226	75.5701	6.99921	7.05294	14.0779	0.747824	4.51268	596.843	34.515	502.057	0.789445	2.65074	75.2772	0	0.798459	12.7758	54.3556	2.44284	258.555	564.97	0.729699	1.39925
581	458774	15	541.101	2034.08	163.052	178.097	3067.06	2972.17	64.3281	2.49525	25.4751	0	2.14921	1.62399	0.705696	1.01741	20.5259	10.749	31.2122	971.084	0	4.25202	0	207.855	37.3347	195.192	1.29651	0	225.801	29.3096	10.1098	146.479	12.0034	3.18924	1030.34	189.918	778.188	0.02401	2.20652	110.614	1.17708	0.366963	4.12544	5.9112	16.4519	477.139	970.956	0.891879	0.0927632
582	459704	15	199.015	1148.49	83.6723	121.541	2244.34	2091.59	51.7842	0.00290514	0.771303	0	2.60578	2.85109	1.45077	8.11441	62.4662	11.1444	122.702	2056.44	1.1537	15.3565	1.26091	38.8659	53.0215	775.055	3.61906	0.670344	3.65656	15.6461	27.9448	5.02097	0	4.93404	1568.02	107.624	7.51899	0.456651	0.422998	3.20226	0	1.16575	1.32326	1.45593	3.97763	618.694	1052.62	3.40382	1.14057
583	459976	17	156.199	1402.22	70.2978	112.705	2429.62	2182.92	18.5116	1.04523	3.90881	0	2.44476	2.32755	0	0.266125	193.226	16.923	255.289	522.655	2.84108	20.4619	1.35562	194.292	12.8742	96.0492	0.445908	0.610769	71.0573	9.83313	27.4074	57.381	2.24927	40.5233	2025.04	132.335	157.04	4.62212	5.01046	19.6446	0	0.343869	1.14301	4.82953	4.40398	241.442	633.109	2.96534	1.7069
584	460566	17	913.006	2082.99	132.536	211.149	3509.46	3229.59	59.186	0.0395595	0	1.96574	2.31442	0.0922294	0.207934	5.7077	39.8089	8.72511	63.8082	2496.5	0.0111189	14.1168	0.956911	3.33753	107.439	105.506	5.35754	1.48919	213.192	37.6949	209.402	3.43778	0.640172	49.6319	3918.87	477.154	4.19677	4.62151	0	125.39	0.788019	0.0882939	0.84605	1.44728	5.85319	567.933	1113.82	4.11663	2.72451
585	463932	16	305.118	1049.42	66.6887	74.7581	2077	2007.34	31.668	0	129.763	0.290595	0.168532	1.78519	0	3.95714	62.5377	0	27.9438	63.259	2.00477	42.5274	0.834133	2.3708	4.69715	2.56389	2.47084	0.0856075	1.5223	13.5193	28.9243	3.82399	3.97046	70.7939	1521.32	110.814	63.1017	0.352294	2.90509	0	1.83444	0.39396	2.19737	2035.24	7.87073	231.649	506.355	0.323556	0
586	464306	16	525.946	1384.69	88.7197	153.938	2288.99	2144.96	78.6175	3.82541	0	0	0.181952	0.159734	1.96246	0.491791	13.3539	3.41973	39.2171	846.378	1.5542	5.68892	0.311205	23.7788	54.745	3.25561	6.71882	0	49.3523	23.33	14.7453	1.41325	5.62188	0.49003	304.078	138.317	435.568	3.43616	0.436053	28.2176	0	1.82409	1.85299	1.23236	5.06809	401.586	718.841	4.64164	3.3341
587	466944	12	254.868	1206.66	85.5789	114.351	2052.05	1941.92	66.4679	3.94753	0.354929	0	1.58763	0	0.765578	1.27332	4.69264	1.8396	1.44789	268.854	0.44604	14.5969	0.710764	34.1361	3.90933	34.0189	0.0940343	1.15306	7.42314	4.23206	1.25042	25.0404	4.97645	2.15529	583.34	30.6257	175.537	1.11096	1.82582	1.02486	0	0	0	1.09057	2.34632	207.774	471.029	5.71067	11.5358
588	468003	17	245.348	1844.63	89.6949	155.637	3012.21	2719.18	44.131	0.121213	5.09591	0	1.76501	0.110446	2.51705	3.80926	36.7227	8.09936	113.312	2115.05	0.0519286	7.98977	0	190.982	15.2782	239.635	9.19132	1.81302	0.716618	2.31428	30.3715	120.631	3.66368	12.3138	2800.27	108.598	266.884	0.291812	0	1.62283	0	0	1.51139	0	0.197372	309.381	672.856	1.04748	0.225515
589	468433	19	323.078	1845.59	121.905	216.629	3227.66	2947.8	80.7313	0	0	0	1.01064	2.328	1.8744	9.61734	114.609	12.392	256.081	1914.19	2.87478	5.64792	2.93719	215.346	90.1442	254.967	3.36585	1.24525	100.081	14.0836	199.102	102.592	17.4434	18.8778	2579.97	325.044	502.865	7.3502	1.97321	35.2448	0.728242	0	1.3842	4.8979	1.08983	451.607	934.366	2.00864	0
590	469071	15	191.401	1500.67	118.207	170.131	2592.59	2465.84	49.8489	0	0	0	8.22551	3.06042	1.68874	10.3408	30.1407	1.83686	281.603	841.818	1.13237	0	2.00685	150.732	2.89203	8.13987	3.70652	0.570066	87.9252	7.07907	82.7054	16.3142	12.6058	3.77413	1919.42	264.995	309.952	4.99763	0.676229	92.0492	0	0	0	1.08115	1.03028	425.163	969.4	0	0.217395
591	469644	17	324.734	1567.75	83.7605	156.14	2572.34	2473.34	68.8779	0	2.58765	0	2.4995	2.86293	2.80652	4.65618	139.804	4.91924	279.532	1272.86	2.10453	5.11343	0.132997	107.549	174.343	104.678	2.7418	0	53.1913	6.11573	95.6171	7.06913	0.291297	6.54926	1896.15	70.9595	212.904	2.87639	3.3205	60.8403	0.826636	0	3.63517	4.71492	4.06082	491.653	877.681	6.09265	4.52735
592	469913	15	361.576	1608.93	100.263	158.798	2811.27	2625.92	56.3452	0.582758	1.61446	0	2.3862	6.67701	1.00122	0.899763	72.3527	26.0568	60.9148	1211.49	1.47584	12.6543	0.165641	250.344	43.8557	113.205	0.833784	0.782033	58.083	54.2399	47.1539	122.353	11.6456	27.032	1986.9	210.131	825.975	0.14298	3.15378	76.6453	0	0	1.27723	2.71853	4.12527	444.365	1056.92	0	0.152532
593	469940	17	348.33	1432.73	107.92	145.37	2456.32	2211.85	73.1994	0.676706	0.719045	6.44376	1.35705	4.6686	1.02735	0	98.4514	0	196.118	697.885	0.687038	136.306	3.03942	423.197	102.677	64.5858	1.88493	2.00525	113.201	50.3279	30.998	9.54229	6.06287	1.96242	1130.23	194.021	634.68	6.42657	0.567919	12.4003	0	1.55782	4.48667	3.87071	9.40962	389.816	795.577	14.5677	1.03552
594	471673	14	315.262	1536.3	91.4269	112.303	2515	2366.3	41.1788	0	0	3.92319	5.41982	1.92946	0.930155	5.77386	35.3851	9.41802	78.9992	862.124	0.0630529	0	0.178703	118.101	10.3414	80.7551	0	0.257249	4.90479	6.89225	17.6406	0.0324072	1.52679	19.7248	1662.52	196.166	636.896	2.7876	1.82595	27.2549	0.751789	0	0.853233	0.421139	3.6611	297.015	567.104	2.2417	1.85219
595	471809	17	354.946	1124.7	76.2946	138.722	1868.49	1814.8	83.9364	1.25207	0	0	2.37424	2.1679	0.712143	0.590727	121.691	20.8032	192.093	811.919	1.06758	4.46508	1.37683	193.562	19.7564	96.8009	3.61151	0	152.675	110.284	96.3845	72.2355	21.7649	23.4241	1255.03	498.243	1893.03	60.5041	2.24767	150.959	0	0	0	2.09067	1.44526	219.091	527.065	2.54077	1.1056
596	472690	15	379.587	1819.25	112.007	213.408	3037.55	2712.53	30.8518	0	2.78991	0	2.90412	0.008239	0.94313	0.594705	67.5515	2.48751	26.4442	935.836	0.739009	0	1.41324	47.9872	157.071	71.9612	0	1.55636	18.5957	18.3048	5.49389	2.71735	4.16529	3.15998	1495.58	36.4764	256.374	1.52305	2.84214	60.2324	0	0	3.21839	8.69126	3.272	598.242	1174.42	1.39349	0.451022
597	473030	16	285.456	1866.6	122.56	127.58	2771.6	2617.9	73.0377	0	0	0	0.831371	0.445549	0	0.217531	27.5894	0.548025	93.5865	202.039	2.42527	93.5073	3.55757	26.1892	1.91841	1.75688	0.328191	0.513087	5.40408	6.47113	19.3941	17.5963	4.24218	1.67029	1007.98	82.8568	142.417	0	0.0938407	7.47992	0	0.915616	0	2.16182	9.99531	384.633	862.218	4.99453	1.8756
598	475143	20	179.22	797.487	53.2468	79.3217	1447.88	1294.54	25.4627	2.67949	0.173016	0	1.04953	6.41935	1.09341	14.8615	37.2669	13.7008	62.6828	922.526	3.70725	13.154	10.0414	43.4973	17.9797	54.3538	3.44185	1.34737	63.8984	43.1213	92.1946	35.7044	12.1499	1.57431	1122.69	247.8	332.036	7.45715	0.169473	77.2111	0.709421	3.62874	5.25393	0.27159	13.2274	254.891	553.8	4.52039	0.302573
599	475392	18	609.285	1415.87	142.1	124.489	2885.63	2531.36	21.4535	0	0	0	1.02569	1.76638	0.959437	2.54168	36.3112	6.73038	91.4823	356.004	0	7.73919	3.71751	20.3334	185.915	175.544	2.24117	1.98498	32.0519	31.7039	51.2946	2.19611	3.09131	3.61316	519.37	100.088	152.474	0.950987	1.40824	81.5458	0.97512	0.949632	1.29275	9.74186	2.99217	491.77	882.607	4.16159	0.642416
600	476456	19	361.485	1570.9	83.3806	117.928	2530.24	2430.38	53.7219	2.55868	4.2887	4.00047	5.30555	1.60317	0	4.36825	178.452	15.4657	221.042	1446.3	2.50266	7.48584	0	347.663	24.0116	84.9083	0.973617	3.60534	53.6103	37.5369	63.1384	47.1796	5.59043	0.54649	494.399	89.8668	303.264	0	0.691921	43.1075	0.71193	0.852033	67.5186	1.39668	2.89001	463.654	770.761	0.0727838	0.137487
601	478057	14	200.879	1842.53	140.44	146.096	2963.88	2774.41	14.1915	0	0	0	0	1.51402	0	1.90518	12.9211	0	64.8054	609.495	2.9646	3.23231	2.85261	32.5575	90.9062	115.235	0.500301	1.95626	41.0122	16.7104	27.5871	0.213252	7.66612	2.22781	1104.88	141.489	175.899	0.384902	0.477286	78.3148	0	0	2.0905	3.66178	2.40704	817.76	1752.58	2.98405	1.47109
602	478656	15	444.175	1983.64	182.577	200.183	3011.36	2799.61	65.9517	0.813704	4.12834	5.22051	1.03763	3.49597	0	4.69692	35.2432	4.77685	143.967	1029.04	4.6936	1.38442	1.65081	58.0567	61.066	477.294	0.297735	1.69331	51.6208	36.4111	3.16034	11.7655	4.79451	14.1761	2608.8	53.5411	103.61	0	2.12743	129.149	0	0	1.86539	2.20448	3.12669	623.479	1235.51	0.204937	0.609657
603	478802	20	263.532	2589.85	191.285	252.816	4346.27	3886.42	73.0522	0.0394065	0.407203	0.579131	2.17422	1.67875	1.00043	6.90637	110.695	2.76521	216.92	1850.98	1.72102	33.6626	4.101	97.2417	68.1763	531.426	4.8012	0.689349	15.8961	6.35982	47.2188	57.5387	5.15923	0.0333782	2199.09	61.6455	78.5086	5.25204	0.186604	30.8548	0.750935	0	2.80052	68.3813	0.638074	770.526	1594.82	2.69552	0
604	478897	15	95.618	1505.96	108.272	90.1117	2638.97	2493.67	43.2001	0.556586	0	0	1.12944	0.358075	0	2.66274	1.25166	7.99514	2.41787	697.255	0.932011	57.644	0.247493	29.4271	15.4828	31.788	3.86776	1.36672	21.0595	2.71811	9.64212	0	2.83657	2.12561	742.371	62.9796	103.465	2.84441	1.62853	62.4116	0	0	0	0.581581	3.57411	344.943	626.352	2.29934	0.76375
605	479646	17	361.445	3227.32	234.297	261.43	4646.52	4423.95	47.4846	1.69131	6.77414	0	2.00964	1.25753	0	0.154688	232.765	9.37332	833.216	2305.43	2.79839	10.6827	1.53365	151.656	110.503	245.975	1.11685	0	78.2924	5.54239	179.117	4.67237	5.97168	7.45483	2954.8	257.951	406.609	3.99338	0.747927	13.0741	0.413835	1.73977	1.00386	2.31274	2.90417	872.551	1747.19	3.08389	1.72535
606	479972	14	168.043	1044.3	100.331	77.6521	1936.94	1680.25	10.4024	0	0	0	0.272278	0.407306	0.978763	0.0508883	16.8103	3.37341	12.3871	163.77	0	32.124	1.88495	44.5253	21.9191	3.40129	0	0	16.6448	6.4913	6.92546	3.87053	2.38094	1.19363	220.954	44.2385	161.169	5.18082	2.00523	15.3424	1.02517	0	0.58363	2.83804	0.949551	276.752	509.321	0	0.178244
607	480347	15	49.476	1279.76	71.6455	115.54	2156.65	1897.25	52.1384	2.00443	0	0	1.40957	1.67817	1.06544	1.0902	24.4822	2.03005	44.5606	477.068	0	7.517	0	70.077	21.7113	2.41689	0	0.900731	6.59597	2.0595	20.3855	0.621434	2.36711	4.28347	554.85	43.5585	50.2214	0.255578	0.351542	21.6702	0	0	0.634453	1.87611	0.251881	309.815	609.856	0.44801	0.53716
608	481407	16	192.547	1639.94	106.981	173.354	2593.44	2374.72	36.6718	1.19187	0	0	3.85831	0.428477	0.0237141	0.936061	55.9605	3.21578	129.55	220.463	0.194877	17.2147	0.175792	13.3049	9.06182	125.923	3.10707	1.3424	12.4534	6.37879	18.5567	40.1742	1.12621	1.57569	553.437	87.6819	354.194	0	1.71711	47.5315	0	0.742211	1.31097	2.83017	2.60449	413.697	851.462	2.51038	0.665838
609	482554	13	234.323	1495	97.7692	152.745	2572.23	2297.25	37.5272	0	16.7779	0.478177	8.27345	0.44881	0	0	23.6609	35.2316	16.4115	1956.19	0.193955	16.4746	1.33306	100.043	47.4225	35.537	1.64844	0	1.5003	2.0942	0.172154	123.383	1.86525	1.4891	569.449	42.9647	501.185	1.25617	4.81935	15.6592	0	0	5.83366	333.695	2.06557	513.633	964.496	0.676715	0.446538
610	483833	13	537.273	2121.66	231.944	266.715	2840.5	2596.58	105.378	0	5.41187	0	1.16178	3.90399	2.5591	0.954924	162.369	4.65758	139.227	902.167	0.292677	1.1486	0	65.275	7.83446	29.1534	2.10426	1.5887	63.3764	1.87715	24.1126	9.55288	3.9313	7.3592	498.889	147.019	380.006	1.59534	0.647225	140.633	0.0717051	0	2.35811	1.65078	2.12212	785.719	1661.6	0.67069	1.67197
611	484048	18	279.268	1289.82	88.9317	101.724	2486.5	2309.68	16.0841	4.91742	0	0	3.51619	0	0	15.4489	30.8377	4.91822	63.5396	257.788	1.50533	5.036	1.28284	57.8074	38.8653	78.2299	6.15514	1.31456	80.7722	52.9872	181.069	11.6476	7.50526	34.5858	2086.7	118.908	332.277	3.82214	1.52188	10.0413	0.0387389	0.16487	6.1193	6.501	0.743262	233.876	446.887	0.928146	1.06567
612	484219	17	360.021	2441.65	190.726	182.646	3469.97	3218.16	67.5022	0.443128	2.08262	0	2.0674	6.88746	0.355235	1.53546	106.091	2.42742	276.591	1294.38	1.65497	0.693608	5.25349	112.674	47.3168	241.924	0	2.84704	76.1609	0.544065	95.9409	58.4471	1.62504	8.39603	1853.5	175.187	253.022	2.80815	1.49655	26.7843	0	0	0.939905	2.3633	1.87929	483.07	925.237	0.591322	1.4885
613	484457	17	715.263	1838.51	177.354	245.333	3037.85	2720.83	89.1544	1.31506	4.48138	0	4.68589	1.45358	0.204827	8.33936	45.0939	10.6564	129.115	3424.53	1.42482	80.6349	2.79822	126.032	58.2258	474.608	1.03924	2.24803	52.3212	30.5309	154.273	92.223	11.2534	69.4192	3713.99	320.054	483.599	2.09829	0.491482	35.5307	0	0	0	742.233	2.49517	491.189	1090.78	2.27593	0.439665
614	484724	16	67.8964	935.243	84.764	85.8492	1584.4	1404.92	31.3964	0.192859	0	2.04344	1.58096	2.84498	0.122122	3.99721	7.13386	0	1.65092	527.824	3.28971	59.2322	1.33308	331.917	37.803	81.1174	0.0617259	0.329898	4.56934	2.91014	50.1954	36.2455	1.26363	0.172936	307.483	137.768	788.088	7.76717	0.183306	6.47077	0	0	1.08309	77.7082	2.79415	226.987	427.717	5.26877	2.92875
615	485482	15	163.302	1246.75	73.7603	82.1232	1986.53	1915.38	39.4408	0.315425	2.75089	0	1.71472	0.391948	2.11329	3.40577	22.2531	5.23757	56.4158	488.779	1.85678	5.38001	2.65027	32.1031	37.5029	24.3878	1.23251	5.10958	11.676	10.6083	16.2091	1.82413	6.48604	6.22382	1307.12	66.5286	66.642	1.06009	2.16869	34.6863	0	0	2.46076	1.89752	0.334053	279.045	573.47	4.5699	1.79457
616	487467	17	879.402	1564.46	156.649	129.409	2597.68	2344.38	18.4314	0	0	0	3.30577	0.300728	0.234546	3.73631	70.1709	10.3044	161.761	784.447	1.11617	6.34179	1.42298	134.639	31.5998	0	1.56351	0	10.0769	19.8612	60.5798	97.5017	8.20128	2.2946	1631.08	186.351	1072.89	5.83051	1.72072	46.597	0	0.757331	1.05536	5.93642	0.316107	294.439	610.328	1.35174	0.210364
617	487532	20	583.562	1773.44	126.729	161.42	2811.56	2654.44	35.8333	0	0	1.83115	4.34532	3.03315	2.53751	0	12.9123	6.76342	5.14753	1378.14	4.43858	41.13	4.57639	564.039	128.029	188.638	1.143	6.92477	98.9013	109.521	76.1534	57.3873	23.6181	1.52217	1216.11	422.25	2091.85	50.6705	1.43248	78.135	0	1.35317	3.18135	2.61221	68.9462	393.424	855.43	4.1199	4.84069
618	488325	14	579.296	2232.48	183.461	247.373	3169.14	3125.86	34.6833	1.93911	4.5732	3.69748	6.28947	1.6994	2.57478	1.40799	6.0292	4.19365	26.3071	1325.85	1.37774	3.90154	0.34026	41.0646	31.4764	589.114	2.26692	1.20747	227.059	37.8337	21.6723	25.4425	3.22764	0	2841.79	112.387	321.461	4.85804	2.70209	124.071	0	1.47668	2.39668	2.06243	0	852.158	1542.38	0.34115	4.03488
619	489190	14	455.036	1280.13	102.753	160.031	2279.85	2006.55	30.4813	0.756011	2.55318	0	0.363716	15.2995	0.717322	0.160642	155.789	12.6389	264.98	1307.79	2.4527	10.7486	0.462435	9.38206	46.4759	3.48167	3.25876	1.35179	10.2863	17.0001	16.5074	55.2517	6.66591	8.86749	1425.55	131.931	441.258	0.577455	0.643797	23.3447	0	0	0.635461	24.4874	0.296436	573.61	1029.83	0	0.259942
620	489328	14	335.987	1033.56	89.263	119.229	1875.11	1764.49	18.4071	2.36425	0	0	0	0	0	3.74134	38.0231	6.65189	52.1656	662.379	0.919885	0.0130742	1.3752	77.0676	28.2875	56.2611	0.998624	0.71664	0.641709	22.3461	53.6794	17.4962	14.8306	59.7184	1884.29	162.844	350.585	2.39754	0.00189349	64.1736	0.737223	0	1.95536	0	1.18768	198.971	374.207	0	0
621	489356	15	168.517	1668.58	66.7978	105.117	2487.48	2338.8	35.4446	0	0	2.97099	1.87823	0.00923665	0.632652	0	4.04475	6.41748	0	833.061	2.83558	197.679	0.590673	61.3032	10.2835	4.44749	0.580324	1.02228	18.2463	2.10898	3.15552	5.26814	3.28214	1.19727	589.553	96.4224	450.435	0.233136	0.0254772	55.1203	0	0	0	0.550173	1.69232	282.282	633.977	0.650283	2.51602
622	490361	14	248.801	2704.3	189.014	265.864	3822.52	3680.9	75.1992	1.49567	0	0	0.46198	0	0.816193	4.86873	66.0102	6.82372	165.861	1886.29	1.77745	2.32113	0.718191	518.428	74.8574	361.456	1.56944	0.501799	34.5957	22.501	113.554	4.45777	1.8986	16.0448	2285.3	362.359	474.384	0.67781	0.503506	122.749	0.758373	2.34673	17.4902	0.685076	1.35357	1025.31	2041.36	0	4.04066
623	490785	14	488.423	1570.22	117.588	164.412	2399.97	2209.41	112.059	0	6.70064	0.719401	3.80009	0.239787	0	1.76846	2.54918	2.03795	7.54315	244.733	0.894421	4.04046	1.00044	17.9261	57.1464	19.7672	1.17117	0	24.0736	5.34866	13.0699	2.30394	1.85906	1.85097	1100.26	46.0636	175.23	0.452557	0.993017	22.615	0	2.71563	1.24328	2.89721	0.316303	274.106	580.561	1.53227	0
624	491019	13	262.556	1819.87	118.619	143.72	2672.76	2643.32	35.224	1.81973	1.28255	0.19826	1.34274	0	2.11746	0.0681057	14.9729	1.48649	1.21679	610.135	0.456119	4.18396	1.87692	96.2844	29.0491	0	1.70035	1.60123	0	3.47289	3.06751	10.263	3.26403	1.6436	368.093	31.4179	421.797	3.5466	0.257563	22.9641	0	0.160305	0.851461	0.616405	5.36641	615.646	927.84	2.63221	1.28807
625	491809	16	441.878	1012.04	95.8426	107.458	1893.7	1831.25	37.2702	0.540781	0	0	0	13.7081	4.76232	7.27185	11.9586	10.5886	10.5492	3317.11	5.64436	7.18827	0.719201	12.0728	3.9788	0.826655	0.82288	0.222875	0	3.56745	12.6731	1.19635	2.06761	0.0539224	397.771	49.8558	163.181	0.949661	2.47478	28.4376	0	1.07328	0	1.34935	0.753459	268.092	529.548	0	2.03498
626	492494	18	410.937	2324.31	128.06	186.932	3738.79	3510.86	39.8411	0.643871	1.43635	0	2.57856	0	1.85172	4.49977	74.5435	10.3485	204.582	1528.87	0.265444	2.13506	2.94144	265.7	56.0823	91.3224	3.43122	0.490298	122.475	25.3891	77.4177	121.3	25.1536	22.4964	2970.57	448.98	447.573	4.62525	0	165.5	0	0	2.87681	2.12842	0.0371508	563.377	1244.75	2.53372	4.61451
627	493829	15	261.854	1519.4	106.402	129.139	2428.42	2281.32	68.7224	0	0.562671	0	0.689064	3.81463	0	2.67809	25.5075	1.56258	148.846	754.472	2.00707	9.96235	0.330301	99.4553	93.5196	371.792	0.157088	2.77388	0.126056	1.02801	6.7342	13.5558	4.35665	0.45724	1468.64	30.8624	96.6675	0.673183	0.426064	9.17286	0	0	1.44726	2.02652	1.49638	425.5	830.23	1.24616	1.36547
628	494187	17	180.46	1057.61	93.3988	83.7994	1984.89	1769.06	16.1705	1.54952	0	0	0.253574	0.362836	2.32482	2.68112	53.0288	4.72734	144.272	461.367	1.45448	7.56404	0.868685	42.2811	42.1275	95.8459	1.86851	0.192313	44.4969	21.5401	129.065	17.8621	14.123	37.0175	1925.48	118.37	120.357	0.0595585	0	56.938	0	0	3.45833	1.78328	6.49401	267.211	547.84	3.39691	0.112732
629	494413	15	163.998	1180.36	74.093	82.6186	2052.26	1871.02	57.806	0	0	0	1.81607	0.658364	0	0.376358	44.4954	1.87655	135.569	608.553	0.25339	2.89709	0.389247	38.6241	78.9989	58.856	1.36618	0.607937	12.7306	12.0854	54.975	2.84566	5.80475	2.48084	1016.56	71.5811	29.4566	0.72039	2.12182	44.4895	0	0.869082	0.336963	3.9416	3.59078	441.963	955.736	2.42398	2.51903
630	494914	15	87.1371	1304.52	99.8328	147.734	2344.81	2041.48	35.471	0.488719	0	0	5.51943	2.59731	0	1.39389	5.82338	8.43184	8.18452	932.171	0	70.113	0.113588	63.557	45.2094	14.2692	3.0471	0.153982	37.7906	3.81274	0.0182053	1.06668	3.55443	0.526533	471.585	52.1799	237.737	3.78567	1.18116	15.707	0.568361	0	1.35781	0.877067	3.70679	435.12	903.334	1.16405	0.878016
631	495682	15	670.083	1461.06	102.793	95.7565	2527.02	2366.39	34.6524	1.62867	0.341299	0	0.461823	2.00169	6.2182	12.2526	36.4369	1.38681	56.3554	1459.13	3.20508	12.1315	0.58163	130.696	90.6472	645.928	1.6896	0.475713	36.2173	4.53123	78.8813	51.7817	1.36491	1.68719	476.512	80.3445	190.609	1.48549	0	20.3368	0	1.57868	1.38679	2.31225	0.045547	534.563	1142.05	1.80074	1.416
632	496735	16	213.024	978.214	78.9758	81.8174	1861.25	1640.54	52.558	0	0	6.06765	1.0906	0.0413916	0.82025	0.0036296	7.60768	4.77156	1.461	290.713	0	33.5275	0.411594	103.701	30.5317	132.484	1.96213	0.841933	104.978	24.3633	11.0798	6.93277	7.1735	5.62031	449.492	76.9116	101.405	0.821249	0	72.8251	0	1.66902	5.31156	2.96791	1.66837	267.103	461.85	2.75188	0
633	498653	17	716.04	1341.43	82.316	141.931	2516.86	2263.05	52.3175	0	0	0.836881	3.206	2.38553	0.443126	3.7784	57.1463	2.44509	204.978	1102.64	0.184994	16.2754	1.29021	118.24	151.707	174.981	4.63588	1.11286	105.994	21.3292	70.8674	10.211	6.93582	32.3712	2269.76	164.736	151.728	3.32273	1.42416	20.0613	0	0	12.553	2.34545	9.19123	375.245	794.351	0.178608	0.919887
634	499424	14	155.24	1437.77	83.6052	119.777	2343.64	2292.32	16.2088	0	211.636	0	1.67781	0	0.0295575	0.818966	0	0.533433	0	26.4993	0	1.69989	0	2.44861	21.2712	2.70671	3.99185	1.76847	0	3.53515	16.7978	2.78593	1.90453	8.47237	522.722	15.3752	42.5433	1.21227	1.87919	32.702	0	1.36403	2.39908	1208.52	0.655799	393.144	638.865	1.21229	0.997428
635	500020	19	286.628	2549.25	220.42	282.299	3623.91	3465.89	153.252	0	5.3765	0	3.90639	7.2042	1.25453	3.21029	274.301	14.9653	563.303	1711.63	1.93176	48.5341	0.639776	300.753	128.869	95.496	3.34008	0	68.9223	11.8394	121.275	40.1413	13.928	5.54894	2344	286.198	942.409	7.17848	1.87798	29.4518	0.414393	0.272952	4.83326	3.74911	3.79573	601.08	1378.79	0.313614	1.77197
636	500878	14	723.651	2578.04	261.694	292.957	3380.08	3208.51	91.1828	1.14722	7.65651	4.49233	1.1412	5.74021	0.913679	2.17323	10.9461	2.94085	8.99969	1649.09	0.682706	465.742	0	856.958	93.1048	117.802	1.94171	3.74852	134.176	0.909826	229.784	165.155	3.95774	0	2648.51	1278.27	3904.3	114.09	1.52897	357.93	0	0	4.30018	0.175863	10.3861	956.771	1933.37	4.67472	0
637	501298	15	71.0769	1029.31	72.0329	80.0702	1840.48	1760.61	29.8087	0.12953	0	0	2.76732	1.80869	0	4.88681	42.0992	1.30912	43.6616	284.398	0	14.8536	4.55281	47.6988	41.3582	176.667	0.556409	0.141495	5.63767	7.50287	29.5766	103.468	2.29315	0.48588	693.703	14.9762	43.9365	1.64089	3.93945	17.7268	0	2.0372	6.19687	0.502213	1.8638	393.246	701.471	2.59663	5.27657
638	501376	15	609.603	1386.71	83.8291	112.265	2299.03	2154.52	14.6829	0.217711	0	0	0	3.70483	0.92231	2.52076	6.75193	0	25.7984	723.41	0	24.3884	1.20746	37.3978	25.5671	26.805	0.271856	0.22418	80.8886	7.04411	25.0636	5.98574	0.386886	1.83967	565.938	120.636	195.653	1.41732	0.354228	68.2362	0	0.901506	0.707287	1.65309	0.688816	370.085	672.546	3.28424	6.49315
639	502004	13	276.046	1467.99	86.5968	152.361	2235.8	2150.87	63.1255	0	1.49249	0	1.86673	0	0	0.689479	0.884329	0	0.566436	293.027	1.71087	0.28592	0.726219	23.9389	32.1911	14.5055	1.8951	0	5.29485	0	0.614291	0	4.57056	1.95119	223.062	64.2183	69.7015	0	2.84311	14.0721	0.238999	0	0.00100697	0.830138	0.263859	401.002	876.923	18.8164	7.66071
640	502930	13	144.954	849.965	72.5776	82.5521	1486.38	1427.99	71.0487	0	3.67609	0	2.71237	0.607908	1.27771	0.109902	109.524	15.0746	158.948	614.038	0	47.1581	1.91096	11.3719	117.806	2.36935	0.814648	0.00374792	3.54665	16.1098	26.5791	13.8648	0.542365	2.08325	393.892	156.043	268.963	1.20921	0.821607	52.1543	0	0.221454	0.406611	4.72249	0.430678	331.105	742.283	1.40299	0.754239
641	502986	17	595.338	2472.1	156.426	217.23	3948.7	3802.9	86.676	0.817181	0	0	3.45009	2.25493	0.35941	10.0874	130.708	21.7917	315.96	1528.53	0.936918	1.05648	0.309839	61.8913	361.57	436.495	1.26124	0	17.8003	24.7919	28.4967	77.2079	1.12559	3.34293	2858.14	202.549	546.479	0	2.54244	88.0027	0	0.926086	4.28046	2.97698	8.08485	542.394	1160.16	4.11	3.43522
642	503120	19	447.944	3001.14	209.433	264.692	4141.98	4108.88	122.92	0.750869	7.15909	0	2.39776	0.0862644	0.147921	0.00813782	44.4979	13.2715	122.052	2421.38	0.915252	0.196306	0	227.602	111.578	302.06	0.888445	2.82259	124.812	9.02407	2.58672	104.166	0.138236	0.934688	813.169	150.65	933.423	3.47791	2.08639	99.4075	0.653059	0.982402	0.807058	236.878	2.15088	848.476	1652.24	2.0206	1.67527
643	504008	14	232.011	1684.24	139.7	140.915	2657.91	2551.53	41.1135	1.12283	17.934	0	0.0339725	0.21875	0	1.40789	74.1482	8.74597	82.9686	1337.15	2.0294	147.477	2.17139	220.522	55.9426	218.528	2.93639	0.264893	119.73	40.528	28.0835	14.4751	0	3.3166	1281.86	375.665	743.876	1.96485	1.71939	107.067	0	0.224956	1.90266	0.857006	0.0369126	804.251	1588.64	1.72358	1.36712
644	504014	17	230.863	915.062	76.4341	75.8877	1779.55	1527.82	44.895	2.45018	5.06841	0	1.79424	2.14927	1.92978	2.0147	50.5437	5.34424	115.235	604.156	1.13356	26.629	1.17142	122.739	19.7902	127.727	1.18523	0.284835	6.15926	3.83308	16.7981	80.6735	9.68753	18.6244	1459.48	83.9271	44.3689	1.72056	1.75584	46.1034	0	0	5.29623	2.7104	0.385968	364.54	660.594	1.04471	1.37994
645	504273	18	663.014	1442.83	107.985	87.956	2459.91	2130.71	12.4836	1.35201	0.817296	0	0.759698	5.93634	1.66774	6.94284	34.5197	1.5636	211.955	218.985	3.24485	13.0446	1.36253	162.684	121.818	222.231	2.97926	0.516744	104.894	15.8154	81.6614	46.4241	2.49013	28.2398	1814.41	187.775	153.091	3.48511	2.82275	60.4214	1.39704	2.23384	55.7519	1.79949	4.94099	357.462	699.669	1.2434	0.107226
646	504368	16	223.535	1846.02	140.006	135.541	2844.27	2549.1	27.013	0.292407	0.756695	0	4.09614	0	0	1.71727	13.0158	3.3618	2.42855	197.466	2.24482	168.42	4.54917	194.78	31.705	30.9163	0	0.649164	30.0176	2.46041	1.85874	2.97777	1.96047	1.9613	208.935	50.476	563.292	2.81032	0.689922	21.923	0	1.02579	11.0364	0	1.29596	288.38	634.331	1.55213	2.16385
647	504916	17	217.202	994.205	66.3961	91.0693	1671.69	1581.83	16.625	0	241.278	0	0.569074	0.949066	0	2.10809	36.5658	0.665075	26.0771	70.6798	0.560654	4.96068	0	66.036	25.3946	0.851884	2.43653	2.36203	3.71471	39.9219	40.4937	64.2405	15.3529	19.304	1208.61	162.459	187.837	2.92155	1.43426	11.7564	0	2.81291	3.03484	2036.71	1.13164	232.856	486.483	1.52741	1.0277
648	505058	15	188.653	1604.34	132.998	191.233	2510.95	2307.48	86.089	0.842417	20.8928	3.68907	3.06981	2.70777	0.440491	1.11779	6.43295	1.04363	60.5632	967.557	0.569074	27.6011	1.92659	906.276	45.1755	518.878	0.0721955	2.84213	267.566	14.8141	26.0247	73.4142	0.99094	7.89073	1727.37	212.741	443.496	0.387215	0	49.7749	0	0.912215	1.48212	9.62344	3.40698	424.627	802.662	0.633436	3.50999
649	505341	13	98.5184	1312.23	84.6643	93.6513	2118.71	1929.18	16.392	0	2.08587	0	2.28831	1.61872	0.213177	0.367508	0.663118	0	19.323	533.822	0.739308	1.50106	3.46047	47.5259	0	10.6205	5.19581	1.22616	36.87	14.7813	130.215	24.1508	4.4393	15.4475	1530.9	242.32	196.869	2.16391	0	23.7136	0	0	2.81223	0.832013	0.0821824	282.613	487.168	0.550829	1.56688
650	505993	17	102.001	1090.32	62.5205	120.862	2098.95	1698.65	26.3778	0	0.00446164	0	1.25679	0	1.63484	2.31841	51.3487	11.6923	122.264	623.843	1.64689	6.85358	2.25404	124.738	13.2204	47.7624	0.677006	0.0375297	59.9437	11.0941	68.8881	58.8606	2.58063	11.6218	987.831	109.572	138.641	6.64785	1.43702	36.9043	0	0	0.722005	4.49953	1.3192	334.226	664.942	0.0666939	1.36417
651	506193	16	481.876	2863.8	203.552	211.908	3935.66	3623.88	71.5369	0	3.91284	1.06143	2.70768	2.22285	0.239313	0	100.001	2.85479	300.542	1467.66	0.63304	116.909	0.939454	82.7485	102.258	65.8694	0.902241	1.8358	164.408	3.47843	24.0385	2.4346	10.1567	3.90856	1636.54	151.998	444.549	3.22813	1.8206	53.1323	0	0.594112	3.58131	2.71261	2.66075	1146.61	2121.91	1.35468	1.43129
652	506958	15	441.02	1721.27	113.476	142.135	2899.4	2653.97	11.6527	0.866379	0	0	0.320747	2.40467	1.15406	0.465663	16.4675	4.00641	14.5556	1966.1	4.64585	2.40252	0	28.9843	34.3605	0.668426	1.03154	0	47.0279	11.8736	28.213	27.5459	12.9531	3.72415	944.071	70.9936	378.619	3.55988	1.10997	55.5029	0	0.564227	1.62708	0.309606	0.642484	331.284	752.058	2.75335	1.80535
653	507070	15	202.333	2007.96	166.277	164.139	3025.86	2959.09	45.0013	0	0	1.03702	7.13772	2.26947	2.71608	9.73977	119.95	6.4547	350.911	1927.95	0.0452994	17.2033	1.20852	179.921	97.0939	408.743	0	1.02964	98.4087	55.07	97.5523	0	1.13213	19.5298	2669.86	321.269	329.658	0	1.9331	120.039	0	0	0.637283	4.66368	2.28444	632.672	1455.45	2.5703	0.088929
654	507221	14	161.827	899.983	63.3573	77.8733	1751.89	1549.82	39.4179	0	0	0	7.05571	0	0.961598	1.46531	0.284206	1.45156	3.62625	529.143	0.69431	42.2617	2.30529	8.45411	23.4521	5.83145	0.330894	0	4.29241	2.1131	13.1552	7.14938	2.75117	5.50736	1006.6	67.4962	79.0909	0	1.03391	12.6694	0.97692	0	0.237152	0.464315	0.963168	305.04	532.936	1.09483	1.84168
655	507270	20	666.284	3617.46	219.717	331.952	5134.16	4926.36	90.0074	0	1.08636	8.36856	1.83596	1.20135	0.17222	14.8039	137.576	8.87917	283.133	2248.34	0.347807	94.6374	19.1845	291.9	434.54	129.355	5.20474	0	52.1513	16.7734	27.2526	12.1308	0.842654	5.0186	2018.59	292.066	410.849	5.03119	0.691469	195.585	0.480184	0	2.51977	1.07455	3.8477	880.26	1888.36	3.2515	4.63172
656	507848	14	153.884	1467.61	102.888	149.99	2223.44	2061.8	40.1836	0	0.505505	0	2.51061	0.949016	0.807551	1.61573	2.01608	0	9.40416	1010.95	0	0.540713	0.955968	27.6368	14.5668	36.1623	3.66744	0	56.137	3.28829	13.4346	4.24527	1.09474	17.2184	1715.23	161.352	685.934	2.50238	1.06376	65.9901	0	0	0.442171	2.67948	2.04832	303.499	639.977	0.455144	0
657	507903	15	463.217	1785.04	116.606	123.318	2935.5	2747.16	36.0771	1.17803	0	0	6.59437	0	1.19253	0.260327	29.8753	0	20.8963	1052.61	0	2.79482	1.88028	57.0344	75.4179	45.1062	3.67333	0	18.0467	7.71698	22.1763	2.73936	0.700192	24.7108	2665.29	178.039	263.598	1.9051	0.464846	71.8984	0	0	0	0.966299	0.12073	450.715	1024.79	2.04022	0.155275
658	510107	15	790.922	2470.48	206.979	275.439	3474.88	3198.73	40.8755	0.731826	0	0	0	0.236525	0.468226	0.674683	278.696	0.299351	890.065	1303.84	0.159361	12.3968	0.842179	256.53	180.763	832.404	0	1.5749	4.9093	94.125	201.999	63.4137	0.688546	21.5422	2538.8	332.592	694.25	1.22633	0	29.0119	0	0.0621406	3.39854	0.49683	2.60296	591.597	1205.46	1.07281	1.60444
659	510386	17	186.117	2137.24	151.579	190.5	3438.69	3298.68	39.0087	1.28553	0.816306	2.40254	0	2.68601	0.541143	4.41427	78.9734	2.09752	90.83	1815.04	0.183852	0.203803	3.51546	76.6583	58.5993	234.818	2.64932	0	295.116	100.235	437.65	27.6511	60.107	242.402	4438.69	581.338	371.486	1.58274	2.68482	51.8191	0	0	2.68747	3.26906	0.516889	494.002	1041.43	3.65471	0
660	510567	14	232.38	914.611	69.9178	95.9095	1664.69	1534.32	70.2618	0.396865	2.46286	0	0	0.931551	0.222503	0.068276	28.0276	1.07762	30.2551	435.3	2.84665	3.74355	2.74096	70.5708	54.8807	2.06001	0	2.4673	18.8843	3.14954	65.5382	59.2559	2.0861	7.27671	1097.2	112.506	270.672	1.95864	0.824627	9.14873	0.249155	0.158364	0	106.754	1.78791	421.558	822.73	3.44712	0
661	510618	15	213.407	1784.94	130.9	177.33	2806.47	2706	82.3979	1.78912	1.74845	1.86561	1.86712	0.908819	0	2.5491	26.8889	0	160.04	662.534	0.446122	2.38678	0	49.959	9.68547	113.825	1.31377	1.35975	128.299	6.22007	95.24	3.74758	4.8041	25.0767	2819.26	266.058	148.113	1.77273	0	1.09614	0.735443	0.476997	1.45595	3.23602	2.1459	724.525	1345.21	1.99831	0
662	510646	14	306.429	1603.55	118.428	140.833	2489.46	2275.21	46.5679	0	3.11965	0	0.885693	2.19701	0	0.787198	31.6892	9.36234	164.843	883.188	1.64557	0.651885	1.51429	139.667	72.6988	324.293	1.48506	0	114.314	62.0576	128.545	90.7168	18.7523	82.4632	3034.68	345.826	711.892	1.66811	0	129.384	0	1.38012	1.11272	0.072774	0.788955	553.983	1094.89	0.00455956	1.77322
663	510905	18	254.621	1003.77	81.5045	102.878	2087.55	1774.49	34.6928	1.021	1.79433	0	1.79224	2.36696	3.13792	4.3302	30.6272	2.56945	125.742	457.992	1.41842	9.21634	2.10621	83.135	13.7584	53.3611	5.1357	5.63206	51.3238	58.8941	174.207	25.4119	36.8431	70.9375	2152.23	281.838	316.237	0.261876	0.662458	128.791	0	0.336949	1.99867	0.9296	7.50048	198.9	419.798	2.81499	0.280764
664	511849	18	239.792	1426.25	118.113	145.214	2498.96	2343.65	35.815	0	0	0	2.69781	1.5307	0.848411	2.02868	42.8691	14.8237	89.0405	469.671	1.25754	0	1.95295	83.0035	19.3263	118.977	0	0	36.0955	5.71144	5.29544	17.7674	2.06445	0.892976	379.388	28.747	252.492	4.6555	1.41421	35.1378	0.0465494	0	3.72147	3.23872	4.1954	441.315	943.944	2.16494	2.4939
665	512666	17	767.889	2745.05	178.59	249.007	4209.14	3848.78	69.9017	0.0364414	0	1.86204	0.843778	0.713186	0.744504	1.03193	40.3184	3.58708	119.321	472.216	2.29947	13.0883	0.244508	152.208	80.7777	120.826	1.11156	0.581428	50.6827	21.0452	74.8065	11.5686	7.75473	14.7988	2048.38	319.207	805.857	9.82628	0.959359	106.93	0.0205647	0	3.29507	0.229641	1.07528	667.045	1346.71	2.89609	2.30246
666	513949	17	254.384	1374.77	81.1264	105.25	2319.58	2119.25	29.4267	0.806688	0	0	3.44566	8.3444	0	0.0158867	54.008	1.97605	72.9778	1343.35	2.91659	67.1127	0	137.063	46.1265	1.42594	0.377479	0.179146	9.06338	29.423	16.6819	12.6691	3.22208	2.89231	328.627	72.2039	372.629	1.90061	1.70018	66.2234	0.879774	0	1.51444	0.990865	18.7327	329.761	668.66	11.0357	1.28675
667	514577	19	441.438	1378.73	117.04	127.679	2362.95	2288.27	31.3997	0	0	0	1.6351	0	1.29269	2.40104	7.96212	22.0157	49.0802	663.027	0	19.2866	8.93124	80.9076	2.93449	103.024	1.26413	2.07639	96.1449	37.8867	42.7695	44.8687	9.8538	13.3048	1341.04	240.138	331.007	0	3.76664	209.023	0	0.372229	1.8769	2.67544	18.8897	326.038	651.388	3.18679	0.941467
668	514592	15	380.566	1697.04	100.078	145.364	2542.7	2406.12	46.8769	0.622333	0	0	1.91487	0.0383823	0.190491	1.14254	44.8244	1.77848	118.665	1194.99	0.0475719	22.8762	1.48498	88.9428	87.2282	46.3754	0	1.82007	43.2041	11.6322	33.5186	10.5509	0.352762	8.43353	2153.74	180.495	258.281	0.922769	2.84476	9.66739	0	0	0	3.35809	2.20304	478.107	919.541	3.40607	1.34504
669	514650	19	275.534	1637.57	129.99	185.343	2847.33	2727.25	88.0287	0.838883	8.4943	0	3.32822	0.495868	1.01838	1.56041	34.4878	1.71874	28.3588	1452.58	1.0574	6.19732	0	54.6387	39.8071	56.4763	2.0807	0.212363	7.65269	0.563598	4.0126	107.268	3.58739	1.13309	1081.09	23.1495	54.3058	0.228998	0	3.94831	0.330766	0	3.63676	142.012	2.88349	420.863	837.369	3.79199	4.20401
670	515300	17	399.186	1874.84	175.041	170.381	3234.13	3061.67	30.229	0.0322856	2.53352	0	0.601164	0.159054	0.181745	1.46288	137.12	3.46123	251.674	276.355	0	17.5759	1.05806	186.926	114.216	170.382	0.21095	2.78613	137.664	30.3149	211.071	48.3672	13.3661	44.8706	2190.23	273.945	758.18	1.00261	2.2128	26.7241	0.0161399	0.516576	8.68859	1.41254	0.575488	577.542	1084.28	1.20722	1.82374
671	516168	15	284.305	1697.03	105.557	124.966	2917.17	2468.12	36.2611	0	0	0.034382	0.317583	3.81192	0.0978217	2.57729	29.5838	4.23655	99.9638	658.068	2.13086	194.403	0.0641357	19.8744	23.7911	10.5386	1.43282	0	28.0139	12.3258	5.06986	4.13977	1.83226	3.81956	325.803	69.0017	365.1	0.690354	0	15.3924	0.716234	0.21591	2.21643	0.0645707	2.13139	319.419	665.101	1.62285	1.09276
672	518066	18	114.631	1240.62	103.073	133.38	2264.85	2106.5	56.6602	0.987468	0	0	2.53897	0	2.65238	5.67161	28.4195	11.4797	24.3041	837.702	0	9.67722	1.33858	106.472	27.5236	38.977	1.18952	0.135615	17.445	23.8884	38.097	16.18	10.7555	0.497261	997.058	140.904	115.955	2.58459	1.32587	12.17	0	0.477135	4.13728	2.30956	2.01125	371.042	768.545	1.17399	3.06872
673	518162	15	150.699	1369.74	87.4605	169.296	2420.92	2183.76	44.4824	0.624564	0	0	0	1.23335	0	0.0121576	32.3742	0	85.0822	326.183	0.76802	1.74213	0	70.8947	26.7446	60.2682	0.0467832	1.69828	2.00064	17.1564	25.8954	0.024297	1.22998	1.17923	314.278	21.3069	122.366	1.08572	2.20881	31.6198	0	0.653889	1.82935	1.83382	6.13161	493.412	991.286	2.16991	0
674	518399	15	651.961	1590.15	87.073	165.16	2788.44	2568.33	37.1801	1.87188	0.0520137	0	1.77749	0	0.666749	0	77.6761	6.50851	69.8452	430.346	0.817867	116.639	3.6054	51.5468	35.5712	3.60145	1.23796	1.26793	96.0509	14.6218	2.20612	79.2155	5.40333	7.72088	1489.48	127.289	429.204	2.81473	0	101.178	0.0201232	0.0231944	0.450622	1.89274	5.98543	419.458	752.81	0.343311	0
675	519163	14	399.814	1950.96	147.727	181.707	2883.21	2646.82	33.5774	0.512539	5.14242	0	1.47715	2.60509	0.794021	0.429933	59.1457	14.3112	133.797	1327.42	0.962939	7.85529	1.20153	270.087	46.7244	21.3844	0.697336	1.64789	110.841	11.2084	108.32	6.83042	7.03315	10.4617	2230.51	182.476	375.481	0.198944	1.69807	5.18448	0	0	2.53594	0.0318256	2.79	451.988	926.925	3.68134	0.00604274
676	519722	17	1029.16	1102.33	74.4105	97.098	2143.99	1950.49	15.6846	0.463037	1.60822	1.22686	0.831661	0	0.787194	2.00409	8.86121	3.65947	47.7235	451.131	1.22598	4.97057	2.29038	28.4888	17.6688	213.415	0.296477	2.64285	33.3792	3.49121	248.62	74.4599	17.7313	122.593	3243.08	216.412	303.305	5.5437	3.59332	35.148	0	0	2.4931	0.599775	1.99241	155.312	326.839	0.744363	5.58317
677	520176	15	374.519	1612.35	107.153	147.3	2442.91	2402.16	41.8762	0	0	0	0.99053	0.509427	0	0.488394	5.43914	5.15954	58.7862	292.549	0	0.99315	2.53931	34.6461	92.202	33.3047	4.45132	1.30276	31.2511	24.3185	14.228	0	13.4107	36.849	1735.42	158.859	354.514	1.02684	0	36.9976	0	0	0	3.68654	1.12971	342.477	745.889	1.83603	1.17375
678	521066	16	686.341	1866.29	167.496	204.105	2815.63	2639.82	89.6232	0	0	2.00098	3.68466	2.84243	0.322071	0.311131	70.8599	3.50611	109.551	1024.44	1.85498	21.4901	3.27078	97.9055	168.35	317.998	0	2.28758	57.4372	62.9614	33.3645	8.84945	39.4216	34.7173	2091.27	360.662	258.103	0.224599	0.58825	127.64	0	0	0	4.35923	4.55468	547.74	1186.5	0	0
679	521669	15	261.945	1436.47	103.681	101.166	2237.08	1961.08	21.5685	0.830027	0	0	0.410336	3.36693	0.388413	0	14.2593	2.95277	53.5217	1030.9	0.449008	24.9437	0.315238	131.679	24.5444	3.70491	0.0775663	1.12525	4.12719	1.88555	6.14212	1.60046	0.00371277	3.39018	388.792	57.107	322.327	0.967166	0.73571	24.943	0	0.725695	0.664018	1.22275	1.16296	320.457	638.495	0.779219	1.78155
680	522427	19	483.91	1556.17	111.858	130.25	2730.38	2546.06	34.9744	0	9.4631	0	2.55275	0.149562	0	2.64746	17.7491	5.08737	101.354	973.598	3.09371	3.03188	3.92319	174.498	39.6182	222.407	3.26888	2.5605	111.948	45.3307	30.3723	254.335	3.33792	20.5622	1688.7	128.007	658.359	0	0.997668	46.9947	0.355499	3.71686	3.22302	409.85	4.20889	260.82	565.765	0.136081	0.588575
681	524296	15	328.877	1466.2	84.2004	120.549	2390.45	2296.37	30.3759	1.58165	0.194804	0	1.23303	0.830287	2.52974	1.2184	20.186	1.92303	94.659	1793.97	3.67505	44.5431	2.00689	29.7279	33.4957	278.958	1.42159	0.430286	176.597	1.44716	105.346	24.6331	1.98919	3.1589	2160.03	97.7884	326.955	2.29202	2.67611	9.64993	2.01733	0.818118	1.63051	2.09804	1.46781	309.965	623.198	4.59329	3.5529
682	525826	13	83.7384	1270.43	109.354	79.546	2195.38	2006.01	49.0367	0	2.82483	0	0.136719	0.0433684	0.874411	0.802665	45.6578	0.360706	85.0744	770.466	1.65488	59.9216	0.738973	56.9081	21.0522	17.3985	2.2948	0.46176	26.3627	18.4935	49.0903	20.319	3.28774	6.02397	1144.45	107.598	187.851	3.18273	2.09236	4.58453	0	0.369993	0.0808161	20.6166	0.78612	617.203	1059.8	1.57115	0
683	526101	15	131.043	740.943	41.6315	90.7772	1422.14	1160.36	15.4975	0.372744	0.304908	1.11792	1.84132	3.11853	0.522646	0.441398	3.76613	0.437327	6.13657	335.335	4.12285	33.7258	3.24152	63.8672	19.2917	52.379	0.470063	3.80739	3.94474	0	26.5494	2.4612	2.18151	1.61843	339.594	113.178	999.647	19.3858	1.69905	14.4184	0	0	0	0.404693	0.773218	294.086	510.502	4.60367	7.41596
684	526311	20	302.439	2384.38	182.665	223.753	3697.82	3369.11	85.2836	0.16361	7.07593	0	4.75907	3.1651	0.261639	5.29635	64.7928	2.96547	186.13	1460.53	0.530235	9.6862	0	196.012	86.3405	205.927	2.48025	2.77332	44.5849	37.9839	53.8149	21.1482	1.93486	6.19762	1500.41	306.155	441.614	1.66496	0	164.777	0	3.42918	3.96889	0.489597	2.96183	573.029	1314.03	1.80505	1.30003
685	526634	15	664.719	2001.43	186.908	205.846	2987.55	2742.11	65.5026	1.40409	26.4874	0	1.75353	1.93446	0.972418	0.189582	8.61458	2.54142	5.32831	179.531	1.44944	0.225504	0	86.5077	200.77	0.864241	4.05844	0	23.1145	29.8568	2.73277	77.2939	2.39248	6.54968	641.243	67.9086	163.75	1.99591	0.230974	195.582	0.318933	0	0.253172	614.412	13.0576	727.635	1313.07	4.95386	1.56229
686	527175	16	91.4801	1337.35	113.296	183.436	2495.25	2358.46	45.7599	0	3.65473	0	2.03812	1.72499	0.0641882	12.9158	68.9771	25.7708	161.104	624.375	0.365373	14.7041	1.48002	204.822	177.548	48.1861	1.43996	1.19086	56.1491	28.3924	3.13723	83.0442	24.1703	9.8082	1974.52	137.762	172.008	5.27083	1.94843	44.0711	0	0	1.90488	47.3134	4.14265	528.651	1032.74	1.95637	0.770885
687	527360	14	144.421	1338.9	91.62	103.088	2157	2065.65	54.6903	1.57257	0	0	0.987132	0.292793	0	3.18326	27.8027	18.0315	104.203	836.384	18.2069	4.68458	0.229403	136.814	87.8763	821.675	0.321029	0.386139	26.43	21.7548	23.4621	134.107	15.6271	34.3633	2494.45	92.3882	115.388	0.519279	0.547529	57.194	0	0.343727	6.67404	5.72585	1.65648	338.146	609.185	0.141457	2.95188
688	528826	14	126.823	1794.96	130.748	171.812	2853.34	2648.84	43.4585	0	0	0	0	2.26925	0	10.6206	66.4548	5.1803	130.922	1632.11	1.65305	15.2937	1.34288	268.501	34.6364	93.8941	0.457266	0.329165	62.3746	15.5276	102.723	38.6485	6.89032	1.37288	1361.45	103.257	472.56	5.39023	0.313124	47.3035	0.23421	1.81478	2.76843	3.71963	3.00845	427.453	848.943	2.47378	1.00796
689	529682	15	431.196	2096.85	213.118	247.787	2832.82	2593.35	79.9909	2.03747	0	0	0.0500083	3.60666	0.864103	3.41943	33.9213	1.9904	97.0959	1420.61	1.68304	10.5711	1.237	26.7032	4.31998	1007.73	2.44558	0.962835	65.6209	15.8824	90.3595	30.7211	3.54424	6.4793	2354.99	200.336	195.87	2.86013	0.45833	14.589	0.311681	0.456216	5.32032	8.30027	1.56932	585.116	1199.09	0.132063	3.07585
690	529844	14	130.189	1012.01	67.4097	98.556	1663.21	1678.59	43.2984	0	0	0	0.945411	0.281659	0	1.49953	21.7911	5.65157	54.1152	407.517	0	3.25928	1.5386	109.28	56.8556	2.16175	2.955	2.44391	0	2.10817	34.1319	12.9402	10.5239	15.0975	1935.43	146.444	108.367	1.70751	0	8.47802	0	0	0.198041	0.0473838	0.764441	313.231	704.37	3.74494	2.49319
691	530212	16	394.638	1781.56	129.848	137.173	2943.4	2724.75	39.779	0	0	0	2.16969	1.63027	0.321232	6.34916	75.355	6.2483	224.192	1074.31	1.24351	89.3076	0.0153525	92.1147	78.5064	53.3578	12.3554	0.576201	183.177	76.6526	131.003	271.854	64.7019	110.16	3906.98	840.603	1517.98	36.6118	2.04836	248.706	0	0.288983	0.0917283	5.60403	0	196.626	550.701	1.72363	0.574861
692	530638	16	123.947	1248.44	75.7173	89.2962	2087.18	1951.3	11.9632	0.884931	0	0	1.01402	2.1463	0.906551	0.614009	13.8519	3.54702	16.5932	792.883	3.48398	64.1467	2.09047	78.8195	19.0137	47.6834	0.0466674	0.402126	16.3114	28.5124	2.8774	32.493	2.94165	7.04291	598.461	29.4925	294.521	2.98537	2.37885	47.9503	0	0	0	0	2.67506	327.194	590.436	1.7481	2.5626
693	531770	16	367.298	1612.55	125.557	112.849	2780.36	2461.34	58.6651	0	3.12972	1.58183	2.09557	0.191569	0.030267	0	17.8826	1.33556	61.508	64.8303	1.53341	2.00938	0	19.6678	3.58531	2.90617	2.78348	1.51166	4.43405	16.3125	25.2387	5.80794	1.77095	11.5853	717.469	68.3544	173.118	2.79833	0.0696651	11.5361	0	0.547302	0	9.36078	4.28096	295.037	748.843	1.4206	0.971407
694	532256	17	396.465	1528.35	121.736	119.413	2901.46	2714.9	22.5905	0.794278	1.67722	0	3.80046	1.45638	1.31574	1.50565	35.2595	16.1698	79.6512	1962.97	0.252529	1.34768	0.0308553	250.931	21.8059	1553.99	1.93539	1.42291	1.10597	18.1265	66.7825	400.35	3.45706	32.4966	3361.85	42.2356	283.22	3.94796	0.209057	17.1869	0	0.653713	8.47712	2.322	4.67445	544.037	1246.39	0.852736	2.28927
695	533476	15	492.653	1489.85	140.609	169.575	2547.53	2464.64	113.887	0	0	0	0.164373	1.8975	0.364842	1.77071	19.9327	2.57544	26.8175	1142.55	0.378527	1.34149	0	50.3701	151.711	3.26863	0	1.13303	44.5285	11.1435	31.4028	9.06951	1.80383	21.1611	1671.23	28.0753	105.768	1.43519	1.194	21.7853	0	0.274767	20.7951	0	1.65123	479.599	967.534	2.20006	3.22312
696	534583	13	170.529	1236.8	79.3791	92.2841	2186.09	2047.27	25.1169	1.78678	0	0	1.18339	0	0.300529	0	0	0	0	176.505	0	37.4828	0	73.0512	42.09	0.336406	0.490614	1.32787	3.68917	0.178584	1.06523	0	1.25695	1.1358	314.38	31.0252	367.59	2.50148	1.74804	27.9064	0	0	0	0.692379	0.700983	337.085	678.426	4.75449	1.48829
697	534877	17	130.375	1468.05	107.363	138.334	2592.84	2271.25	66.759	0.674386	0	0	0.161676	7.51318	0.519716	12.7721	104.699	5.04511	186.275	1307.36	0.351546	32.1466	0.297385	98.6708	52.6899	99.6352	0.212681	2.56424	66.8245	42.4807	108.111	11.8241	14.029	28.5538	2560.52	131.759	205.584	3.11414	0.998582	5.07109	0	0.300129	1.67422	2.264	1.20552	397.379	746.938	1.38468	2.87332
698	535715	15	301.748	1625.56	135.782	194.36	2727.23	2514.76	61.2998	1.52582	0	0	1.44941	4.96295	0	12.5424	71.855	3.50996	186.327	1978.43	2.66523	19.5641	2.20262	255.722	105.106	792.648	3.6532	0	12.1027	16.5552	35.2903	118.945	7.50468	9.31738	2114.43	24.6159	149.404	5.11164	0	97.5179	0.893781	0.798285	1.36181	0.121705	0	574.403	1146.49	0.809803	0.678553
699	536078	20	443.66	1474.16	125.818	122.47	2666.07	2394.86	25.7216	1.90611	0	0	3.57284	1.83407	2.66292	3.90059	59.1961	11.399	99.8672	951.489	0.000989916	15.4035	2.09617	40.0731	56.8474	35.4116	21.8793	2.7625	120.476	64.0791	44.5016	126.855	12.1193	9.90023	1236.67	382.746	598.673	3.04228	2.73376	209.705	0.237459	1.63612	0.500247	8.85795	35.9759	181.534	511.838	0.203465	0.631711
700	536772	17	387.792	2254.24	140.313	160.201	3804.45	3515.86	47.5324	0	3.76297	0.542549	1.84874	1.94394	0.504754	1.77645	90.0511	0	288.001	599.157	2.3569	53.6438	1.58809	90.1546	91.4576	28.7218	4.05129	0.849454	26.3524	24.1593	72.3486	13.672	18.4055	10.8235	1133.69	364.691	725.387	2.6933	4.55381	95.8971	0	0.991329	0.980146	2.4683	4.21596	458.209	1074.49	0.604659	1.35883
701	536917	17	223.64	1616.57	128.986	140.595	2957.41	2641.66	96.2129	1.32987	4.46724	0	3.54808	0.879914	0	10.1235	107.934	1.71693	200.779	1410.92	1.57047	1.69067	14.2968	72.8158	75.7568	561.126	0.97655	1.58195	29.8118	8.80697	49.4317	48.6409	1.4524	10.5553	2066.05	37.9493	26.983	3.42319	2.80291	13.9969	1.49759	0	10.6263	0.433673	8.73563	462.793	920.658	0.341558	0.665606
702	537332	15	293.51	1852.22	105.572	186.497	2970.67	2745.82	85.2734	0	0	0	2.04355	0.334046	0.314907	0.946033	35.2655	2.0478	75.942	355.493	1.79537	1.22846	1.0508	14.4978	60.5905	41.27	0.815281	1.22853	13.112	21.9546	0.523999	6.42252	4.10378	13.6017	1088.24	59.3283	141.241	0.578281	0	78.3922	0	1.24077	4.16673	2.45519	2.82783	444.766	933.825	2.63274	2.89556
703	537595	16	461.743	2228.32	112.657	151.352	3178.31	2923.11	28.463	0	2.4026	0	1.78158	1.43788	0	0	6.7194	0.989992	25.8088	826.601	1.75869	48.5226	2.74866	563.988	151.717	97.0781	1.96153	1.58063	158.084	50.7642	45.9308	98.5963	0.227039	7.41242	1583.1	257.075	1371.74	7.849	0.322055	70.9668	0	0.393541	1.76494	4.76319	10.6613	557.134	1121.19	2.73248	0.102708
704	538142	16	558.608	1651.45	84.7639	96.8718	2598.48	2428.74	47.002	1.92101	1.28676	0	0.559278	0.304107	0	0.684576	104.837	3.26576	261.361	648.05	1.84004	1.53999	0.63299	98.7152	64.5798	245.316	2.00508	1.35249	162.869	13.8667	46.7613	29.2783	1.51644	12.3063	1925.25	67.2043	211.477	1.5616	0.716472	62.4189	0	0.725422	2.82705	63.3454	7.12834	431.999	787.568	0.869853	0.233245
705	538260	14	264.238	2176.56	162.165	209.699	3375.11	3183.63	73.2132	0	2.51712	0.0740901	0.510824	1.87929	0	0.374239	100.981	18.7276	302.86	1657.94	1.62293	8.18279	2.32864	311.556	89.1659	55.1606	2.17665	6.73538	179.978	33.0397	98.5117	91.4202	0.580031	2.30519	886.189	232.796	1225.08	6.67357	0.206235	99.5782	0	0	1.98878	1.40628	0.836314	711.459	1547.82	3.30088	3.05828
706	538535	17	302.335	1580.79	99.6058	179.954	2813.42	2560.28	23.6677	0.78199	0.230787	0	0	1.45111	0	2.96383	119.467	2.84587	186.994	726.73	2.81185	6.24338	1.49919	86.7151	60.0299	309.213	2.65355	2.61129	10.7674	23.8562	30.2461	44.9465	1.13586	3.62027	800.605	99.2061	93.9761	2.85771	1.49917	34.2153	0.918437	0	1.74244	0.513488	6.30366	420.262	834.485	6.05088	3.65333
707	539076	16	276.949	2258.88	154.091	208.834	3552.36	3213.06	56.4397	0	3.27867	0	1.34244	1.02122	0	1.77159	2.11533	1.24043	11.0338	241.729	1.46074	11.0835	2.25022	70.9825	36.1033	0.698955	0.464905	0	0	1.39673	38.9858	10.0585	4.07634	8.91621	1659.33	170.89	201.13	3.97775	1.18794	17.8782	0	1.11448	0.177959	3.52279	2.78249	565.59	975.48	1.76683	3.5788
708	539257	17	466.297	1665.67	103.267	155.002	2923.34	2734.51	21.6086	0	1.35338	0	3.53882	2.14147	1.27264	15.325	33.3272	10.6174	138.599	1629.49	1.60727	3.86564	2.70363	96.9723	57.04	209.429	0	3.11911	87.543	23.9536	54.87	44.3255	0.306902	73.5152	3306.21	54.693	120.044	1.12122	0.592197	109.645	0	0.780017	1.42062	6.73043	1.01727	332.83	814.404	3.62305	2.41699
709	539375	15	235.36	1283.07	101.948	116.577	2224.32	1944.18	47.0738	0	2.49089	0	2.91617	0.42204	0.358489	0.776893	8.85293	1.95212	11.313	439.552	0	4.18858	0	114.457	48.9385	82.2757	0.0201889	1.35208	28.8695	4.68014	2.68721	15.0609	0.250636	14.0508	577.744	13.2596	223.632	1.78973	0	27.9873	0.624342	0.75101	1.04899	91.0389	3.90526	271.389	586.341	0.617605	2.86311
710	539454	16	286.527	2015.58	129.127	182.497	2799.41	2696.48	45.7008	1.77538	4.06898	2.31457	4.52873	2.56965	0	1.7457	68.3804	2.73201	247.205	1203.45	0.970456	2.34535	2.6603	327.855	66.5078	0.911008	0.0304903	0.172432	6.95162	4.24271	223.981	25.0263	3.65565	15.8867	2338.9	262.36	610.867	5.74471	0.754013	7.1245	0	0.809933	0	1.72036	1.28935	410.122	797.093	11.9899	2.06235
711	539617	19	687.009	1450.79	102.678	144.922	2598.23	2219.24	65.7385	0.787786	1.29843	0	4.63517	3.10662	2.56626	5.41924	61.1301	6.2242	116.086	950.448	1.95155	26.8198	6.37433	307.267	76.207	44.5489	4.54643	0	102.035	45.604	143.324	275.54	39.9062	79.1579	3389.12	399.47	1199.54	4.82336	3.15436	36.0588	0	0	0.169646	3.7502	2.7165	385.115	869.748	1.54336	0.873317
712	539841	13	106.316	1681.44	109.81	137.862	2756.59	2467.2	20.6671	0.587989	3.10442	0	0.191282	0	0	0.809822	14.6278	4.73601	16.4914	359.746	1.11361	1.50893	1.32584	64.0503	23.2283	60.1003	0	0.921769	21.1471	2.69219	4.9097	17.3297	2.3306	24.8099	1558.5	3.71074	70.5334	0	0.489234	26.4568	0	0	3.8977	1.68419	4.84102	486.29	925.568	2.69804	0.548412
713	539850	15	96.4977	1295.03	68.9737	93.5194	2244.27	1944.06	10.9075	0.788493	1.93168	0	1.08447	0.416516	0.130438	0.144649	45.4873	1.17559	101.278	504.5	0.661969	2.57883	3.80118	32.5929	4.15093	81.314	3.3294	0	6.71387	2.21059	16.7043	3.49441	0	2.23048	278.122	7.65925	52.1036	0	1.8109	18.5453	0	0	0	0.464889	0	279.803	454.02	0.843203	0.482792
714	540428	15	209.466	1917.08	106.947	172.938	2885.27	2714.51	92.7686	0	0	0	1.44225	0	1.29379	0.310658	111.766	9.23385	205.002	1277.1	0.75346	2.87194	1.40541	108.959	113.238	381.525	2.8654	2.90158	28.5042	37.3981	27.2957	0.196206	2.12315	2.19688	1908.02	139.641	93.7546	1.85718	0	66.704	0	0	0.372963	1.35696	3.06177	552.527	1226.99	0.0452963	3.13552
715	540829	18	344.421	1464.04	99.4643	147.481	2379.42	2247.62	75.7428	0.548487	3.20599	0	2.2837	0.567361	0	3.37005	15.7778	1.96538	26.5712	652.52	0.18408	227.957	2.54659	81.6872	14.3318	39.8111	2.26092	2.04709	17.2509	5.46491	30.9587	18.82	7.264	4.57903	1042.79	60.6266	286.195	1.70485	4.49635	10.9742	0.476134	0.837924	3.81376	0	0.373917	312.593	562.141	0.266812	1.39265
716	543142	13	137.284	894.39	77.1115	79.4098	1588.03	1587.03	49.4853	0	0	0	1.18541	2.438	0.467743	1.26787	7.19332	0.848561	11.1414	368.381	2.26081	1.18865	1.44774	88.0928	11.0391	397.401	1.97133	1.57458	10.1754	3.30748	0.26196	27.2782	0.830218	1.39262	388.286	7.84588	81.9622	2.42282	0.121901	13.0686	0	0	1.48064	1.9079	2.06296	363.517	792.267	1.76224	1.0171
717	543944	18	1013.6	1426.21	84.9129	155.725	2438.77	2331.97	40.121	0.580022	7.50144	0	2.11015	0.525719	0	3.19493	53.9045	12.7013	188.478	838.215	5.02908	0.00288428	0.335081	201.327	8.55729	7.16363	1.26041	0	139.37	35.6927	82.2523	9.33002	6.28205	6.86269	867.839	266.633	427.818	3.7233	2.8487	92.072	0	1.69167	3.66716	3.49875	5.48152	245.368	462.948	9.89659	5.88818
718	544454	14	226.292	1113.76	122.765	121.925	1777.28	1626.09	36.1197	0.292233	2.9621	3.37523	1.72476	2.85584	0.410451	0.344296	11.9769	0.785785	29.5209	312.169	10.625	2.58736	4.20534	42.9714	17.51	299.917	1.60262	1.88145	16.8992	10.3405	15.9571	8.5653	3.53328	3.82538	538.414	61.2284	183.576	0	1.5064	68.699	0	0	0.0659322	1.21644	4.22193	478.87	900.058	2.78891	2.1313
719	544484	15	476.267	2339.69	208.747	251.148	3108.12	3026.01	58.1296	0.16963	0.621397	0	0.621908	1.60863	0	2.19771	9.48495	8.67584	57.1189	1900.52	1.04103	1.16886	0.744844	41.9148	115.605	4.82048	6.04689	0.982972	176.539	8.67174	4.01943	3.14573	3.69084	46.248	4121.23	143.648	160.898	2.76324	1.4821	14.9941	0	0	1.89293	1.88968	1.3571	415.003	1035.87	1.14358	0.134416
720	544684	16	508.586	1219.78	80.2628	119.472	2200.99	2024.54	27.3454	0.527417	0.873959	0.176865	3.75121	1.53767	0.418245	2.33735	21.4767	3.1047	33.1084	379.419	0.442627	4.35775	1.65886	24.5085	52.0036	2.19855	1.61078	0.0182372	55.5547	37.7972	4.54842	19.3454	10.1872	10.2883	678.673	159.986	338.461	4.84512	2.76295	83.1127	0	1.82618	0	0.0881576	4.04335	349.28	627.525	1.6386	3.68713
721	544788	16	262.859	1985.92	134.215	186.308	3020.6	2928.15	78.6159	3.221	3.40676	0	4.52928	0.831511	1.593	8.07587	0	1.4268	4.62545	1158.42	1.90788	121.238	0	72.8824	63.7266	0.738246	1.53974	0.060544	29.1642	2.04826	164.355	11.8319	2.23779	22.0832	2060.9	247.299	269.752	4.76044	3.71101	69.5733	0	0.566543	0	0.571439	6.38977	616.945	1119.05	4.3075	2.8036
722	545352	15	261.919	1743.12	136.914	145.093	2872.33	2734.26	37.6209	0.270314	91.5648	0	3.51392	1.12831	0	0.64619	58.613	2.91276	51.0056	74.4004	2.17867	8.70469	2.4363	14.2121	46.5405	182.177	0	0	0.0456816	2.19351	38.0849	11.6455	1.29721	0	226.074	12.9228	24.3396	1.07585	1.90542	5.96202	1.9095	0.468484	2.96297	584.916	5.69231	489.282	939.538	0.173946	3.60991
723	545664	16	271.207	1531.22	124.886	125.257	2474.74	2410.43	31.1946	0.829827	0	0	0.261492	1.50542	1.76229	0	34.1868	8.28705	40.3827	777.838	0.828549	6.35915	5.79079	64.1342	34.8684	120.543	0.37728	2.67161	53.1214	6.03811	6.33116	17.1098	4.15771	2.01458	1007.51	68.3009	361.037	1.60925	0.449505	48.0922	0	0	0	1.70882	0.589034	502.31	1115.32	0.427101	0.00949866
724	545931	14	406.559	1722.11	105.158	183.578	2508.2	2402.13	52.3047	0.0146698	5.72293	0	0.288884	0.492826	0	2.7096	85.0192	4.30317	158.84	945.096	1.00199	7.26546	0	48.1851	48.8682	0	1.77918	0.96536	47.7358	30.3786	56.027	15.2789	3.90404	7.94633	1016.65	259.759	165.032	0.833776	1.74707	27.7245	0.671519	0	1.02445	2.56496	4.90583	360.923	710.274	0.927033	1.59792
725	546819	16	409.047	2938.78	286.22	373.68	3919.29	3796.76	131.665	2.45063	6.77714	0	0.426735	1.85022	0.841148	1.94127	28.4114	0.634625	106.809	941.715	0	3.31708	0.140264	23.4063	279.438	32.6173	3.8762	1.46161	1.14335	29.1703	30.8182	4.23117	5.69149	37.7186	2729.78	538.084	288.583	3.06636	0.124478	91.2117	0	0	0.460848	0.703232	3.05509	991.364	2042.22	4.88688	0.318217
726	547040	15	290.585	1088.56	66.1319	101.774	1944.92	1791.49	30.14	0	2.29401	0	7.35824	1.92329	0.248063	0.757312	4.605	4.28008	1.28603	1109.34	0.46682	189.669	1.4204	366.459	27.2201	16.0698	1.16928	2.87979	114.172	2.13141	19.2986	3.01623	2.6518	0.341608	293.086	125.561	2238.62	64.7056	4.55244	40.5504	0	0	3.57545	0.49938	0.535213	269.492	621.706	2.38213	0
727	547591	15	1145.94	1356.73	73.3441	124.14	2035.28	1856.39	32.9828	0	349.609	0	0	0.0506587	0.102313	2.09113	7.80095	2.82647	17.7969	90.7233	0.710793	2.01778	0	3.14481	14.0016	1.00412	0	0.234131	0	4.78815	10.6882	53.2657	2.93916	4.12909	630.848	18.5502	52.3602	1.92464	5.42413	2.93524	0	4.11302	2.54452	894.111	8.618	397.239	775.14	4.78123	1.98142
728	548049	15	415.934	2175.22	158.805	245.53	3072.77	2813.36	49.5442	0	0	0	1.7437	1.57844	0.0789446	1.73495	64.8331	1.85513	316.491	907.894	2.02008	42.3028	0.707604	86.3808	165.613	58.0502	0.608178	1.64189	5.09452	13.7293	13.7332	0.15597	24.4269	3.63959	2930.48	261.109	81.7241	3.6965	0.804214	64.0625	0	1.10467	1.80059	0.724586	0.996061	538.294	1028.84	0.875686	0
729	548384	16	208.491	1985.98	167.238	200.043	3151.87	3052.69	56.3853	0.126745	0.517385	0	1.34237	1.27314	0.0479377	1.11831	13.5124	3.52681	31.6282	324.558	2.11389	1.11734	0.411587	45.6206	41.7203	0	2.30872	3.1904	5.96238	4.56945	26.0181	7.68418	4.76399	1.94893	1410.44	212.016	132.73	6.80981	0.843601	111.492	0	0.768996	1.62945	0.686741	3.50064	497.695	1006.72	2.70948	0.809891
730	548777	16	308.135	1500.53	121.676	142.929	2472.69	2450.22	64.4925	1.39115	0	0	0.354183	0	1.58186	1.40567	201.851	8.53945	444.983	410.037	4.87694	1.94003	1.1432	82.7724	100.595	215.142	1.83248	0	43.3602	78.1008	98.5612	115.726	22.908	53.6163	2406.51	176.283	228.899	3.78466	0	58.4985	0.652871	0	1.60524	270.488	3.12669	321.265	822.64	5.99347	1.06547
731	549294	15	101.754	1058.54	64.2897	77.3118	1726.57	1528.4	12.89	0	0	0	0.411401	0.18287	1.26118	3.78014	3.31329	2.96051	18.103	1084.26	0.548334	36.454	0.282395	113.544	6.57141	61.4165	0.0726012	0.858927	3.57145	9.35288	103.729	19.9637	0.204399	4.87572	802.104	48.2144	72.2494	1.31038	0.293311	9.08877	0	0	3.03481	0	1.03916	235.246	385.164	1.79454	0.667281
732	550146	16	1561.67	1936.97	146.219	177.547	3135.14	2840.79	73.7605	2.15717	0	0	2.88191	8.19941	2.56639	1.6933	66.4364	15.8172	82.9936	1866.25	0	0	3.48875	336.546	48.9741	284.041	1.69539	1.38598	132.948	27.8169	120.314	436.167	11.3443	1.83615	2212.43	298.403	1319.58	1.08154	0	40.2101	0.906179	0.540057	1.22263	3.33851	1.0702	722.068	1488.14	4.174	1.11727
733	550167	16	206.533	864.41	77.6984	105.415	1913.19	1683.39	27.7015	0	0	0	0.340357	2.22704	0	0	17.882	0.550998	25.0751	573.956	1.00012	17.6469	2.50587	46.7939	185.612	109.834	0.879767	0.492101	48.8606	14.8432	40.9747	2.43336	3.78834	12.6425	1984.4	125.082	51.012	1.80108	1.70952	45.949	0	0.637156	0	2.55195	3.56891	385.382	841.928	1.66401	0.893882
734	550822	16	159.46	1705.12	132.051	217.719	3128.21	2808.67	37.7586	0	0	0	0.0524071	1.24819	0.20947	2.35272	36.0737	12.4283	97.8347	360.847	0.149089	11.7225	1.28314	59.4603	56.2719	54.4263	0.584119	0.852719	35.2404	6.75324	46.0037	3.459	11.7523	2.67683	902.583	86.2791	318.53	3.28065	3.71013	58.6772	1.31632	0	8.20009	4.19622	0.846967	568.671	1255.68	0.407743	1.73449
735	551194	16	292.138	1266.75	117.721	145.302	2314.16	2047.78	49.7914	0.859919	0	0	5.89917	5.62426	3.34365	2.14856	48.8615	4.77059	99.9152	517.204	1.63705	1.60729	3.41825	36.8072	66.4139	82.7666	1.25297	1.99126	29.4148	15.073	1.72216	72.3023	2.84325	5.12876	284.356	35.7408	26.4611	0.929025	1.08274	21.3842	0	1.69269	0.518877	4.15296	1.13214	385.99	698.973	3.50241	1.31604
736	551207	20	263.072	1089.38	64.3588	94.6329	2143.6	1965.28	42.2499	0	4.04161	0	1.08085	0.0987721	0.854641	6.31108	50.4683	1.35356	121.438	377.067	1.14665	13.0413	1.60467	69.2291	29.8522	104.307	2.64329	0	32.2134	38.8909	151.531	30.2686	33.7525	60.3024	2037.1	406.212	360.525	2.79413	0.182086	233.682	0	0.00313903	1.05508	0.545427	0.327533	237.528	596.365	2.95491	1.90919
737	551823	13	327.394	1265.89	101.189	102.105	2163.33	1993.2	32.4181	1.11582	0.241918	0	0	0	0.182402	0.0712055	34.0854	5.11979	115.435	1112.17	1.88427	3.27267	3.78538	65.8963	67.0344	64.4644	0.325305	0.778376	26.7337	15.1228	2.4669	7.00995	9.25928	1.42074	694.701	73.3186	246.834	2.48302	1.88407	48.388	0	0	1.2119	2.51362	0.732782	411.625	825.453	1.7707	1.7835
738	551872	17	363.856	1423.1	85.3671	124.277	2496.15	2371.53	27.0288	0	191.407	0.260347	3.84048	2.84728	0	1.38424	25.4392	0.858374	6.60161	35.0129	0.314572	5.65003	0.778214	1.60356	27.8181	0.592539	0	0.501741	0	5.44591	68.0807	13.8207	7.53773	12.073	1039.51	81.107	22.9502	0.584834	6.48106	0.388449	0	2.18075	0	2094.6	0	334.034	777.536	1.09481	0.680471
739	553093	15	131.846	1247.36	95.7229	129.2	2156.16	1936.92	41.9454	0.356507	0	0.422048	0.509122	2.41851	0.837535	2.106	27.7505	0.614797	73.8867	747.06	0.85985	2.8717	0.703527	28.8942	54.1139	422.507	0.414686	0.0737588	62.9496	12.6178	57.4357	2.41521	4.47282	9.70374	976.445	75.6529	83.4717	0.0821245	1.86112	20.1112	0	0	0.576509	0.794445	2.8425	258.941	545.968	0.638362	0
740	553420	15	506.39	1573.33	141.335	193.953	2824.46	2479.08	88.087	0	2.14603	0.896654	2.67329	0.611512	0.696442	10.7418	70.6846	2.22912	163.82	1189.24	1.56234	7.99742	4.35387	67.7256	26.7775	21.7451	1.77667	3.06451	183.102	53.9733	198.491	31.7668	25.3741	84.8394	4037.73	435.021	714.298	13.6836	0.172233	67.8544	0	0	1.40997	0	0.212328	345.616	829.847	0.225491	0
741	553532	17	478.264	1532.91	145.244	129.438	2876.9	2500.65	102.063	0	3.93205	0	3.61407	3.38714	3.27921	0.452789	15.8173	14.6958	69.2042	1402.3	2.10021	0.874279	0.179286	89.6909	110.289	300.398	2.31714	1.06452	126.527	38.2599	21.5907	21.3387	0.877967	5.00581	1238.78	159.78	391.32	1.43602	0	30.6534	0	0	3.72098	2.68632	1.75798	355.978	735.548	8.04039	1.20466
742	554501	13	406.028	1977.32	133.916	164.64	2786.38	2640.89	49.4549	0	0	0	2.28763	0	0	0.469026	3.752	1.58072	0	366.634	0	1.86557	0.0657531	132.103	0.138438	2.48887	0	0.441683	46.1763	10.6694	0.00975802	60.4977	1.41472	1.32303	695.875	99.1108	746.851	15.043	2.68785	63.6697	1.15943	0	0	1.3936	5.47558	478.852	944.616	0	0
743	554797	16	169.978	1364.75	156.068	137.716	2387.81	2328.85	53.2623	3.76795	0.260276	0	2.5544	5.58173	1.80096	13.112	139.522	19.4832	239.474	1210.45	0.748607	125.398	2.79503	114.723	153.812	31.6156	4.25632	0.996673	12.7382	13.5718	6.15577	19.9408	2.35264	2.95005	1835.49	144.462	183.8	1.51585	0.0114589	64.0301	0	1.61293	1.86558	1.2802	2.93857	802.683	1340.29	2.46473	2.09748
744	555491	17	291.904	1504.97	94.927	128.736	2555.09	2388.7	56.2674	1.64503	0	0	4.68858	1.40087	0.828462	11.2379	56.9513	4.99806	82.0073	542.855	0.254043	0.603168	0.380678	91.3839	21.7432	62.5504	1.63464	0.484146	44.9843	12.5269	20.2949	20.4131	9.74352	2.85925	459.968	58.6522	258.61	1.29323	0.796756	84.1177	0	2.32362	0	1.5924	13.3708	284.675	647.168	1.12007	1.7379
745	555532	17	302.067	1487.65	100.837	124.706	2542.14	2345.44	42.6809	1.99759	0.780035	0	1.10709	0.964112	0.247151	0.503543	1.24404	2.26544	3.95888	659.751	3.88103	7.638	1.46863	39.4609	37.279	149.731	1.78823	2.54037	18.8608	17.2005	47.9733	28.8949	10.088	1.93634	664.601	64.5688	325.054	2.99925	4.30642	56.9217	0	0.218743	1.19004	1.97071	9.45488	382.886	742.357	2.26311	0.948101
746	556195	15	243.556	980.011	101.444	108.372	1826.09	1663.89	61.6544	2.67086	156.84	0	0	3.96474	2.68474	0.843184	93.744	5.88851	113.376	72.8022	2.46703	18.6568	0.736867	82.4528	21.1005	1.91279	1.17128	1.82691	0.313069	16.1319	57.696	6.87033	6.43783	15.8043	1507.48	49.6206	80.029	5.49187	2.87721	3.99479	0	0.221167	0.855607	1828.59	6.19357	252.661	393.649	3.55511	4.16715
747	556812	16	138.658	1258.39	66.2741	142.41	2037.29	1860.42	46.3636	0.501581	0	0	0.889852	3.67412	1.39088	0.853776	21.2425	1.84903	14.8921	208.863	0.841968	0.61235	2.41239	77.3957	41.2921	16.3481	0.614436	0.334805	8.48001	16.9397	4.98878	2.06598	3.01878	2.78895	416.149	32.8477	51.5682	0.0552593	0.37134	14.3722	0	0.874307	1.81603	0.56842	1.81517	273.771	558.125	2.98829	0
748	557008	16	422.831	2735.12	198.267	256.782	4168.56	3847.24	15.8102	0	0.00422648	0	0	4.50638	2.47991	1.97204	141.364	11.8289	203.796	2315.71	3.75002	48.7989	1.36706	408.946	188.978	134.214	1.56969	2.6993	292.384	25.6345	44.7984	58.4705	0.635722	0.687453	1908.16	268.326	1264.64	0.339734	2.48731	123.731	0	0	0.929648	1.35046	0.615607	592.804	1256.64	4.78455	1.08645
749	557236	14	384.243	2179.5	132.268	171.286	3266.86	2966.15	27.8247	0.821788	0	0.745019	1.34098	0.408922	0.214047	0.480333	34.3957	19.0711	33.5787	1557.69	0.0612063	56.7574	2.46921	7.56307	35.2818	1.11043	1.83307	0.328675	24.1626	12.1734	61.2769	90.1426	13.1262	27.4719	2373.98	69.6437	53.1797	2.53703	0.163548	28.5918	0.631635	0.29803	1.59207	1.71305	3.51575	425.985	992.028	0.056064	0
750	557292	18	436.414	2235.83	152.416	165.084	3616.32	3112.48	72.4179	1.11434	0	0	1.63186	4.63043	0.336115	2.8221	18.1229	4.09497	90.1773	598.732	1.17714	59.9024	4.65101	30.8568	89.9234	9.33135	2.87051	1.34533	93.686	14.4586	22.9368	12.7254	15.3141	34.4922	3874.21	103.328	254.57	3.55291	0.954754	69.9976	0.433535	0	1.23755	2.14106	1.97049	446.92	838.18	5.83392	0.898508
751	557433	16	472.535	1315.13	85.0528	101.399	2433.16	2075.3	46.5643	0.244419	0	1.42544	0.519492	2.89063	0.495638	2.41837	11.21	2.14735	27.6503	391.866	8.28519	12.2802	1.55105	82.2017	40.3481	101.379	3.2365	1.56464	96.859	36.5236	45.2884	57.3401	24.5051	2.26005	445.847	221.599	922.313	30.1764	2.51769	115.628	0	1.49528	3.58641	4.72512	30.1952	259.536	589.164	3.91123	2.34607
752	557659	16	479.464	1380.76	83.6875	174.401	2507.49	2359.77	43.8768	1.4614	0	0	1.58793	0.496649	2.4347	3.01731	8.87691	3.58592	14.6728	1264.32	0.0486141	2.81613	0.723783	24.5801	16.648	6.1073	4.33903	0.353692	177.85	64.6033	25.2906	13.4835	4.96662	1.05888	1039.71	245.605	482.355	2.96537	1.40322	81.9392	0.735594	0.6114	0	19.6759	2.60097	292.67	554.979	6.04776	5.45431
753	558325	18	158.881	1063.17	56.1495	92.9654	1925.94	1718.04	18.1453	0.915593	0	6.59476	4.45242	1.80663	0.193461	1.41648	11.2543	11.2198	2.25047	1596.81	1.57197	4.96691	0.359459	39.63	5.12332	25.3797	3.95102	0.221779	9.29045	3.484	38.2895	134.386	3.06808	1.74396	1322.37	81.0159	222.368	0.518978	0	16.0983	0.843919	1.94217	0.702683	1.77577	5.11546	242.263	551.369	1.83337	0.422188
754	558545	15	376.888	2487.68	230.797	261.941	3452.29	3205	79.029	0	2.74734	0	7.04827	2.60381	0.688447	0.593462	71.7947	0.0509881	83.7192	1881.12	0.736837	2.96751	7.8178	252.73	150.078	375.813	1.69944	1.24286	72.7838	18.0286	56.3359	0	1.14933	4.15834	2697.68	406.893	810.751	0.102048	1.44489	286.013	0	2.31112	1.82654	0.872822	0	965.159	1954.03	4.88327	2.6756
755	558802	21	479.684	1175.27	68.8843	87.5553	2001.81	1695.16	45.6141	0.921478	3.7161	5.46217	6.34563	11.4027	0.279175	16.4732	28.1376	15.0139	179.675	1723.82	2.63167	5.38233	0	49.582	32.3158	293.858	5.20512	3.19886	45.1784	38.7556	58.5351	22.2549	11.7996	20.3976	2537.32	565.889	266.902	1.18432	0	160.115	0	0	1.85584	5.12651	17.1296	316.369	672.273	1.23092	0.289068
756	558843	16	178.96	1061.19	101.744	93.709	2103.68	1849.53	36.3434	0	0.806448	2.59956	6.92678	0.514493	0	1.72034	63.1306	0.0124425	271.208	549.519	0.588886	5.68505	6.06963	47.4276	39.0947	109.108	1.01846	0.894072	0.240752	5.84349	29.0108	2.67983	0.838449	2.88057	698.236	81.2607	23.4199	1.83663	1.12418	0.384431	0	0	5.36835	1.63271	1.97567	284.309	535.317	0	0.633504
757	559079	15	532.553	1427.61	102.852	164.59	2303.05	2152.72	75.3355	0.864738	0	4.09047	0.0369109	1.83199	0	0.982846	47.6963	1.40397	133.737	627.053	1.57336	12.6772	0.831965	26.4544	7.28405	36.4429	0	1.45073	98.6413	10.6644	6.23037	0.603312	1.06491	6.10044	892.226	133.518	478.195	1.50686	0	60.1371	0	1.2946	0.710849	1.17032	5.2483	528.209	1068.81	1.06401	1.76018
758	560351	16	102.297	900.301	70.3957	68.0816	1916.88	1698.44	34.7658	0	0	0	1.01017	2.50194	0	3.55905	16.5279	5.32088	19.027	129.068	2.42631	8.07034	1.41171	25.6819	14.8965	56.8289	1.52861	1.65496	7.54107	11.675	2.28552	0.10539	2.37306	11.1128	232.332	45.447	101.074	1.61729	2.52359	20.9699	0	0	0	1.59225	4.19321	337.958	656.372	3.44644	3.45421
759	561233	15	496.211	2405.34	178.886	180.753	3369.78	3294.41	20.3839	0.850187	1.11324	1.00646	0	0.993561	0	2.45818	60.5044	2.55986	119.427	1168.22	1.258	1.02097	1.82698	501.619	65.4564	44.6639	1.21597	1.02952	1.0356	0.672969	20.4601	268.125	2.89056	0.972433	1562.19	116.086	554.627	2.03302	0	62.1759	0	0.437504	0.237783	734.212	4.75653	580.336	1201.91	1.47974	0
760	562064	20	342.652	1118.28	45.3861	91.3454	1958.11	1770.26	18.6833	0	0	1.79466	3.99651	3.66607	2.07663	4.39361	17.487	11.5823	4.26709	744.853	2.04552	66.9221	0.474662	32.0996	36.8392	2.39102	11.4553	1.85895	49.6918	74.4563	33.8314	7.17519	10.8681	43.2566	1464.47	299.447	552.752	8.60015	0.724224	112.343	0.755779	0	2	2.61813	14.953	326.574	721.068	5.79079	2.38076
761	562304	15	315.643	1705.85	106.756	216.279	2824.84	2512.03	63.4087	2.49571	2.81144	0	1.77159	1.89909	0	0	2.81141	2.53787	1.4301	700.701	2.81265	91.6054	3.57141	147.604	89.3899	0.496579	0.113467	0	59.9045	16.8592	8.92717	28.4465	1.93604	4.04662	843.688	101.324	993.074	4.518	1.05722	41.5764	0	0	0.835237	0.582734	2.65869	371.302	781.417	4.63768	1.09527
762	563357	17	172.754	1925.11	126.942	109.13	3040.41	2706.19	12.9123	0	0	0	0	1.20094	0.0129796	2.50297	7.23958	4.62943	50.0391	668.101	2.21869	6.75829	2.6784	118.099	54.881	38.2411	3.53523	0.328136	24.64	4.47513	37.4103	9.40364	4.56579	14.853	2079.88	194.497	338.199	1.49844	4.36666	82.2303	0.651059	0.375633	3.33768	2.57276	2.87877	414.076	745.278	4.80223	2.85465
763	563409	16	103.243	1448.41	96.3857	146.224	2518.04	2147.31	49.8049	1.2715	0.611594	0	2.07704	17.627	0	14.2337	89.7289	3.03111	134.379	1231.43	0.751931	13.3722	0	181.137	46.835	22.3272	3.54051	1.22665	37.6724	12.7399	2.47019	11.9048	4.91667	3.56698	336.954	59.5004	135.426	7.24856	0	2.27697	0	0	2.14916	0.10191	4.65225	351.274	771.193	3.22049	0.996872
764	565097	16	476.208	2074.19	158.995	169.638	3196.15	2953.41	33.0887	0.0326599	5.6935	0	0.547347	0.0321242	0.701993	0.762356	66.5168	0.26319	154.169	2032.06	1	50.7215	2.79152	486.92	145.08	213.391	3.0231	0.1097	127.039	39.2804	342.375	241.589	14.1737	51.2546	3722.68	654.839	948.394	3.40038	2.56459	67.6824	0	0	5.25021	0	2.6628	632.194	1088.06	2.35493	0.304289
765	565715	14	163.414	964.575	61.3687	109.433	1847.95	1733.68	32.5954	0	0.830612	0	0.353908	3.50781	2.46406	0.29453	3.26001	1.22839	12.4673	362.163	0.140129	12.6718	0.426753	48.699	2.60289	8.56825	0	0.684708	33.9409	4.23795	3.38252	22.0198	0.550959	2.03458	540.468	46.6481	132.545	1.72458	1.20417	10.7982	0	0	0.649265	100.599	1.17175	272.994	620.868	0	0
766	566345	16	226.203	961.637	55.8657	93.7947	1597.24	1511.9	39.3222	0.404434	8.38083	0	0.157431	2.00239	1.97706	12.3262	73.369	3.64998	183.934	411.621	0	77.8692	2.63209	149.785	17.9848	2.98687	4.42059	1.16148	34.0967	23.5169	136.88	21.0613	25.7718	73.8074	2165.65	178.583	598.012	5.96604	0.0330473	56.4124	0	0	1.13451	2.03456	4.87813	398.828	792.076	3.26961	1.02036
767	566928	15	104.039	1453.83	93.6453	124.479	2474.65	2125.37	59.4423	0.618966	0	0	1.46159	0.0834658	0	0.0671556	4.64588	2.75315	17.0267	597.696	2.41323	2.62613	1.47448	37.7256	16.355	24.173	0.0168648	0	3.70568	4.22563	47.2176	0.348229	1.75864	18.9713	1398.5	159.944	156.879	4.78754	1.05171	17.6534	0	0	0.907258	1.06691	0	324.526	736.545	1.67248	0
768	567218	18	75.9331	662.371	51.6843	77.3503	1291.1	1193.75	10.9964	0.638325	1.00359	0	8.04401	0.681406	0.68701	1.5676	3.48142	4.28571	2.11739	444.466	2.65005	6.00935	2.12738	2.64155	3.37729	30.4878	7.54927	0.502827	24.8214	0.773639	16.1656	0	2.73032	1.3061	76.2966	77.5417	45.5515	0.580506	0.300069	14.3549	0.260072	0	2.78257	0.931804	0	163.857	350.012	23.908	4.3174
769	567515	16	250.582	1360.18	85.718	132.001	2277.93	2089.16	27.547	0.111408	0.384886	0	2.42881	1.34593	0.960189	6.96904	10.4056	4.45638	61.6914	1865.46	0.319144	74.6424	9.31976	84.5597	73.6262	172.937	1.02011	0	28.6477	5.80692	72.8481	1.58037	1.85807	4.63789	1329.06	203.069	209.521	0.353228	0	30.0347	0	0	0.671588	1.03222	1.56474	345.358	712.004	0.989523	2.03811
770	567520	15	393.19	1957.67	139.807	190.675	3164.77	2971.21	90.2505	0.4003	0	0	1.746	2.89421	0	2.63607	25.6423	2.8096	75.0689	768.601	0	4.34623	1.65984	57.3239	43.3447	401.852	1.94558	1.0109	33.9899	22.2272	24.7247	0.904195	2.37603	2.30973	999.146	118.197	334.929	0.610838	3.24732	41.4028	0.361602	0	0	3.7635	0.275419	533.364	863.784	0.214455	1.31928
771	567684	18	660.544	1441.31	83.9921	95.184	2562.09	2309.32	21.1678	0.419173	0	0	1.56214	1.5443	5.21251	0	13.7133	14.8923	7.42523	376.59	3.37496	308.222	0.864362	232.962	14.5055	9.25403	1.9345	3.71708	22.8434	83.7324	35.542	17.6525	28.0302	11.3048	864.488	316.417	1730.02	37.0688	0	90.8364	0	0	0.706824	1.85537	16.4282	237.488	462.712	7.42968	2.52315
772	568049	14	206.335	1105.6	79.0255	143.146	1976.3	1769.28	30.5942	1.21451	0	0	0.969204	2.84422	0	1.66921	0.571551	0.386344	1.51447	343.959	0.252087	1.64357	0.482395	32.8514	19.3688	4.67059	2.18467	0.137779	0.23942	3.85768	0.974371	4.25853	2.10537	0.961898	254.568	37.892	157.507	2.36404	3.23979	8.74843	0.713442	0.480957	0.34961	0	2.89241	302.797	542.805	0.255334	3.4812
773	568227	19	437.201	2541.64	239.701	264.015	3625.99	3569.64	98.0737	0	2.06658	0	0	1.02377	0	3.43603	45.4427	2.22479	84.1304	843.681	0.474486	16.9626	2.79678	65.6364	104.394	231.325	1.76719	2.8774	49.9211	37.0653	10.4574	26.4951	3.96987	2.31363	1075.46	187.969	502.036	11.6954	0.205684	134.01	0	0	3.38739	379.675	10.2096	500.02	1012.37	4.30296	0.351833
774	568412	17	282.456	1481.49	94.0381	159.017	2596.65	2284.75	61.2331	0	0	0	1.45881	1.587	1.32791	2.15432	64.8042	0.227248	189.745	407.479	1.65706	15.1859	9.86876	64.2974	12.2028	77.2023	1.15508	2.73455	42.7	25.0932	14.7973	2.21615	4.33995	4.19549	580.301	111.83	225.359	0.406946	2.84334	94.287	0	0.970953	2.45585	4.12075	15.1729	357.985	808.166	4.99765	0
775	568450	16	295.372	1355.9	169.572	165.949	2545.76	2261.11	109.029	0	0	0	306.726	31.0917	3.65983	9.47645	74.5571	3.89178	140.021	874.015	0.34581	5.07068	1.87205	34.7363	4.20192	25.915	0	1.87108	106.935	2.51097	33.1034	1.88644	4.83547	2.34947	1339.77	64.6065	27.1729	2.5888	2.66159	17.5925	0	1.71023	0.296257	6.18563	3.66166	270.818	477.829	7.18045	2.07185
776	568480	17	137.786	1985.11	142.961	159.275	3133.22	2816.03	45.2007	0.469604	0	4.68903	0.184146	0.926691	0.801597	0.197405	34.8525	1.84098	41.105	400.676	2.90446	5.08252	2.6111	43.278	82.7051	68.7372	1.88463	0.578901	28.9246	12.3748	74.4653	47.7026	0.927305	41.0388	2492.48	230.163	65.2753	0.644958	0.671671	3.40049	0	0	1.2634	1.79857	0.84616	568.317	1187.6	2.01702	0.332428
777	568865	16	211.343	2636.85	173.867	249.609	3632.16	3555.26	79.9296	1.91836	2.39451	0	2.08495	1.02194	0	18.8401	140.275	6.54438	358.193	2289.42	0	2.19095	5.64977	450.275	191.332	10.366	1.16387	2.94106	164.333	55.5223	164.436	121.65	14.8387	10.8993	1957.55	282.248	928.768	2.90126	2.18112	106.112	0.751145	0	4.62312	87.6353	1.5861	716.407	1518.27	1.46222	0
778	569534	18	427.851	1945	136.874	172.885	3080.35	2909.89	43.0806	0.00486598	3.37315	0.610956	1.58505	1.37754	0	1.11346	93.1834	4.46249	127.698	1459.56	1.75291	3.97779	2.83624	240.804	22.9313	548.827	0.699979	1.03777	19.8184	18.1663	87.633	149.951	4.30893	20.6882	3366.22	187.313	287.195	6.68641	0	32.2502	0	0	2.28339	2.64152	13.2707	443.094	1045.61	2.14887	0
779	570817	16	240.56	1300.71	110.138	105.856	2126.39	1896.37	24.6009	0.00823749	0.47583	0	0.382503	1.19639	1.90314	1.49561	39.9475	0.620397	80.4839	648.391	0.247436	10.2845	1.54167	224.457	22.6899	0.785847	0.759574	1.26912	37.4496	53.9177	8.1639	53.3853	19.6666	2.62599	773.629	128.845	273.829	3.63621	3.2564	28.3122	0	0	1.82496	1.24648	0.734589	341.622	714.88	1.10197	0.969212
780	570884	20	335.647	1395.69	80.2885	128.631	2477.66	2211.92	68.5041	0.105037	0	0	2.70564	0	0.328132	7.40837	51.056	4.13778	145.256	473.381	0.85462	68.5047	0	45.5985	71.7195	37.3282	3.69593	1.17017	56.2674	62.6092	142.37	45.2656	36.2833	51.8967	2464.72	193.824	409.242	0	2.48552	34.9041	0	0.212147	1.75116	0.924332	2.70993	323.51	658.228	0.464934	0.293737
781	571274	20	828.037	2851.92	230.457	253.707	4203.78	3832.15	83.7399	0.285676	0	0	6.6438	2.52715	0.568288	0.0466356	99.316	1.89227	126.043	1820.77	3.81679	16.2511	0	191.598	90.6577	76.939	0.574831	0.791359	87.2097	44.6185	27.0964	3.54937	1.14955	2.09745	2039.12	170.102	611.168	3.08805	1.7809	127.599	0	0	5.62865	4.2438	3.25105	672.244	1364.27	0.132051	2.55064
782	571367	15	264.565	2436.51	203.715	242.848	3306.52	3159.37	85.4366	0.251474	8.05985	0	1.01636	1.24045	2.72465	0	84.8955	6.30422	415.364	3414.09	12.6313	12.9317	3.60371	433.296	76.295	246.491	2.35789	0.592097	104.393	31.45	105.112	222.884	4.35192	26.8015	2764.99	380.098	630.565	3.1756	0	32.531	0	0.470136	0.995107	0.708678	10.1311	802.413	1761.46	2.95923	0.919348
783	572020	15	356.728	1812.58	142.725	194.555	2796.17	2623.24	31.2689	0.909642	0.600923	0.247792	1.04849	1.73332	1.08044	0.541821	24.9382	13.5649	26.6006	1817.32	4.04137	96.6186	1.85535	294.077	52.5566	3.72051	2.88015	3.06084	196.608	47.0043	89.1416	7.83267	30.7477	142.435	3680.33	302.264	518.812	0	0.383707	49.1756	0.465908	0	1.76465	1.62528	2.09781	549.765	1144.79	1.31805	2.31681
784	572152	17	162.844	1500.3	102.107	137.107	2481.27	2315.59	64.2908	1.96158	3.05455	1.94	2.56769	4.93076	1.77562	1.48214	47.4145	27.1153	102.336	2004.22	1.79249	4.23789	0	42.0047	56.1616	334.668	2.71973	1.94232	14.5133	54.5186	59.3915	2.67088	26.779	18.8758	2312.19	318.902	248.725	0.983081	0	31.5614	0.806409	0.235533	0.986416	1.56544	2.59708	348.106	833.103	2.58973	1.87023
785	573631	15	364.247	1939.25	102.83	202.862	2964.38	2736.82	98.77	2.20199	4.81107	0	0	0	0	3.70315	48.4661	1.99538	66.188	500.121	0.393071	0.233591	1.5442	34.6938	159.81	34.2464	3.45444	2.86859	75.1202	5.25036	81.0746	3.95805	0.83952	10.9944	2280.52	128.366	238.341	0.253574	3.49692	64.8867	0	0	2.18514	0.490262	2.429	486.189	891.891	3.89575	2.66295
786	574501	18	268.151	1551.14	145.271	126.67	2938.39	2634.57	60.7539	1.50716	0.384663	0	2.65565	1.37737	0.600232	6.99342	64.7688	8.7641	98.4512	530.647	3.48745	7.29685	1.02097	108.294	55.119	228.305	0.522348	2.06577	26.2384	40.1609	53.9448	0	1.98445	14.1694	1201.15	209.303	329.242	0.169287	2.85921	99.8416	0	0.701725	1.92765	1.19911	4.91376	442.688	1003.99	3.62255	2.08346
787	576443	14	483.655	1707.51	127.796	155.113	2650.28	2466.83	80.5036	0	2.56484	0	0	0.513176	0.280357	1.51324	13.5495	3.80754	56.6891	1013.42	0	3.97903	1.51507	0.512942	16.4007	0.9615	0.190844	1.81511	80.6342	2.97065	171.65	0.326568	13.8749	7.46629	2326.88	161.194	331.206	3.89343	1.08967	74.0427	0	0.484693	0.964511	0.0907501	1.22621	549.894	1129.62	1.60212	1.78893
788	576666	13	202.612	1148.81	57.4345	66.7368	1829.5	1671.55	21.0411	0	0	0.408233	1.08106	0.358499	0	0.724368	1.90195	0.203022	3.61908	333.663	0.170944	3.36708	1.33886	7.10207	4.11864	15.5426	1.57517	0	10.1545	7.43146	3.84066	4.09648	2.70914	0.801407	533.369	7.79719	86.3772	1.30148	0	23.9494	0.36391	0.808318	1.25827	0.900039	3.29114	263.094	447.246	1.89915	1.8545
789	577165	15	423.105	1133.66	68.5764	71.576	2176.64	1859.18	17.477	1.12166	2.82258	0.745774	1.39015	2.15048	0	3.41796	7.29856	0.810989	2.76363	734.618	0	19.6084	0.43947	64.1716	0.690896	21.8749	1.64012	0.96576	40.0573	19.2328	16.3946	58.2199	9.16266	0.103651	501.298	154.415	118.707	0	0.108323	60.5841	0.384641	0	1.88599	0.51517	0.529636	274.663	505.743	2.52984	1.06761
790	577303	14	211.393	1051.28	84.0888	117.133	1968.02	1919.63	24.816	0.529576	0.715011	0	1.03761	2.38041	1.45734	0	6.29878	0.489821	1.31663	476.795	1.4669	0.284551	3.64997	8.55955	45.2698	231.79	2.61278	0.357186	12.5723	1.64706	17.0843	2.5887	0.942927	1.81834	250.081	145.125	828.734	2.43263	0.230791	17.2512	0	0.928253	1.02534	0.404582	1.32752	327.516	564.09	21.3959	29.8541
791	577480	14	294.702	1928.57	177.162	234.717	2679.93	2394.83	70.8454	0.159944	0	0	0.882083	3.89117	1.37632	0.148188	17.7393	3.20192	54.43	407.797	3.03969	1.9039	2.47426	77.8503	37.8673	37.0286	0.133386	0.0881068	11.7533	6.04701	37.9373	82.2147	4.67027	22.8207	2175.87	177.004	235.819	4.8328	1.81922	61.9139	1.7357	0.67591	0.0678154	2.49391	1.70279	325.325	710.331	1.42599	0
792	578084	14	110.209	1493.67	99.3624	98.3687	2337.66	2093.97	12.7387	0	0.444579	2.87017	0.133985	1.20505	0	0.386703	2.72132	1.61344	1.61629	125.237	1.62908	2.75017	0	9.40348	35.0805	5.64716	0	0.754776	25.1957	3.76294	6.1629	11.177	1.35774	7.07083	798.601	27.9644	116.509	0.251961	0.35099	5.29794	0	0.0643639	0	3.69578	2.07504	285.784	679.828	0.945007	1.62285
793	578132	16	332.524	1896.36	122.459	191.427	3207.97	2818.78	82.5074	0	1.78997	3.63517	1.26122	1.68888	0.0321554	13.0106	38.3662	0	76.6594	715.502	0.663351	4.40915	0.384111	112.109	56.285	2.34252	2.92122	4.37523	261.425	3.3762	2.27506	5.70384	2.14884	21.8182	2196.57	261.516	402.745	3.60711	1.17879	139.194	0.0820467	0.298542	0	1.01939	6.20347	606.609	1230.67	0.807702	3.54021
794	578191	17	662.099	1988.26	166.804	221.189	3057.03	2865.01	87.1572	0	0.211452	1.72041	2.41817	1.38004	1.81208	2.88306	55.3058	0.523667	216.374	1088.38	3.3064	17.976	0.387381	293.575	63.1585	183.52	4.41482	0.74478	48.4106	13.6996	403.88	72.7257	7.13415	52.5677	4223.29	410.335	385.652	5.0133	2.09693	199.313	0.31219	0	4.95913	1.95882	2.96346	590.991	1239.95	2.85405	5.05427
795	578378	16	116.865	1164.18	90.2169	91.5981	2127.79	1929.41	19.9422	0.164054	0	4.52977	1.49666	1.47835	0.511369	0.74293	7.06613	0	13.5468	485.041	0	27.5049	0.439959	39.1366	1.40907	59.5722	1.57973	0.402118	43.8342	10.8099	13.7364	17.2981	0.911153	0.310427	502.216	99.7767	336.196	0.263104	0	24.3283	0	0.849742	0	0.456726	2.99421	436.704	954.382	1.73229	0.139264
796	579308	15	225.08	2195.58	132.646	208.782	3052.03	2789.65	53.7868	0.249009	3.01376	0	4.9217	0.644095	0	1.55542	48.1989	3.15654	132.857	1409.06	2.87458	1.57817	1.81845	169.162	4.84526	207.881	3.03505	1.45536	439.496	6.8504	70.3537	21.1998	3.5593	1.68035	1434.32	129.764	341.165	1.76318	2.35016	28.737	0	1.18311	4.42747	1.90282	1.2942	468.379	960.114	2.82601	2.09663
797	579324	17	683.55	2389.93	205.568	224.086	3467.43	3332.05	64.6067	0.105737	12.7573	0	2.64909	3.6545	2.67283	5.0594	81.7055	19.3565	133.01	1808.26	5.16918	2.0443	0.472919	449.808	343.254	1.12309	2.8266	1.55442	45.218	35.7233	5.55028	0.709685	0.917837	1.94122	1973.41	149.321	523.072	4.01628	0.161977	206.02	0	1.44323	6.01002	545.06	6.94687	835.255	1712.26	2.64592	1.1835
798	579942	16	130.527	943.664	59.594	69.3928	1771.63	1655.8	19.8465	0.855154	0	0.920737	0.508466	1.96176	0.497724	4.36607	17.4771	2.44508	10.164	408.334	1.17539	18.0441	3.44103	86.5308	22.1493	92.8429	1.70395	2.45899	44.0321	17.756	8.9376	80.585	4.03974	24.9973	1672.78	79.8816	218.268	1.6172	0	15.4065	0	0	0.991015	2.6625	1.68514	206.494	377.858	1.60105	0
799	580388	14	387.88	2129.75	181.425	209.335	3005.69	2845.05	61.4326	1.81607	3.61435	0	2.55163	2.66585	0	1.66563	33.372	0.581847	52.5547	748.459	5.2119	6.44081	2.38166	135.551	12.2043	4.45902	2.31245	1.68147	60.3445	34.184	20.8795	10.6936	8.07808	14.9534	1870.95	281.642	862.128	1.94467	0.589204	136.468	0	0.956996	1.08618	87.1147	1.07838	894.882	1752.21	1.48423	3.51787
800	580844	20	127.834	1712.59	108.789	146.624	2999.12	2867.42	41.4091	0	3.40303	0	3.11784	1.76069	1.70753	2.08584	19.1096	2.04487	14.4636	877.919	2.15144	18.3725	2.04196	3.10684	163.357	48.212	0.146599	0.0176823	196.856	20.5409	18.0085	6.04871	2.18697	2.51109	285.059	4.31835	2.68771	6.62419	4.17588	133.883	0.0245597	1.16711	14.5226	1.21485	50.1299	648.596	1275.98	4.68698	2.20665
801	582678	17	237.334	2938.76	275.421	228.152	3829.77	3545.36	117.833	0.472472	2.15967	9.88448	2.61955	1.72883	0	0.193448	20.4133	2.83167	28.9509	1684.73	0	0	1.22027	11.9557	20.3728	79.9709	1.39001	0.397927	69.2906	9.59354	28.8258	21.4695	5.63655	2.00884	1400.21	135.65	569.612	4.15247	2.6141	29.9689	0	2.51731	3.81597	2.40374	2.20383	646.194	1212.22	1.62512	1.15146
802	582931	16	475.722	1211.24	81.4254	108.937	2273.42	1883.4	28.8085	1.65055	0	0	0	3.03835	0	22.3148	117.371	18.9	383.556	1877.94	5.63688	43.9448	0.653894	65.3761	33.742	281.897	2.11823	0	100.161	26.5886	219.359	51.4935	2.47206	59.4375	2939.89	423.456	558.297	0.0258991	0	86.614	0.818607	0	3.14521	1.39759	1.18247	403.792	882.676	2.32544	0
803	583225	16	544.723	1901.37	178.247	176.045	3150.46	2905.45	64.0684	7.09499	2.65663	0	7.87718	1.49694	0.82069	0	74.523	22.1621	50.9794	1254.62	0	106.577	4.68235	342.489	38.647	409.52	0.663601	0	148.006	15.1065	38.6751	57.6769	2.647	3.42378	770.981	58.5046	673.163	1.52425	1.58233	71.4781	0.19955	0	3.89155	3.31032	1.92589	561.068	1191.45	1.18438	1.57599
804	583351	14	517.97	1726.39	123.484	153.707	2498.28	2365.42	48.9293	1.59036	3.58643	1.55477	2.17001	0.611809	1.16063	0.5895	9.59994	9.55107	10.8913	587.787	0	9.52676	0	57.4173	22.4588	1.20856	1.83112	1.52622	61.5934	21.9086	3.97419	21.8936	0	0	368.224	182.128	827.507	6.93077	1.82142	46.462	0	0.266793	2.75555	1.40827	5.97279	393.659	786.016	4.74802	2.4093
805	583947	14	290.326	1602.98	128.832	169.894	2416.58	2199.3	134.655	4.09563	32.7875	0	2.88428	3.10695	0.706334	2.82611	128.142	4.36917	293.318	2444.14	1.64795	6.17156	3.31222	165.335	92.0414	375.734	2.48101	0.375323	99.9311	40.3143	83.8202	14.1778	5.01831	6.45904	1985.3	217.726	377.157	0	1.57374	14.7563	0.931096	0	2.23337	32.3644	8.41444	506.459	1111.39	0	1.04505
806	584460	17	183.71	2548.1	149.318	235.954	3765.96	3560.77	34.8291	0.788241	0	0	0	4.57333	0.0555757	2.78705	113.249	6.77306	435.343	1512.38	0	31.2887	2.62505	89.2906	136.286	1222.82	1.2845	2.69439	59.88	3.41076	28.9054	2.54083	2.8354	7.72668	1665.5	15.9424	1.92478	1.10496	0.0282756	59.0876	0	0.468066	2.32468	3.79407	2.64143	823.892	1843.13	1.97048	0.546293
807	584953	17	376.478	1492.39	89.836	118.208	2742.55	2555.86	51.8594	0.533372	0	0	1.5344	4.63301	1.88257	0.166488	45.9085	6.26556	84.7118	1204.26	1.13453	5.46684	0.330759	98.5781	14.4247	66.1902	0.280577	1.29215	129.39	18.7022	22.5305	28.466	0	6.52643	1420.49	104.012	560.398	5.61214	0	99.7556	0	0.597772	3.90273	1.31627	3.31182	417.864	784.487	2.81226	0
808	585397	16	273.665	1376.09	78.904	104.982	2315.81	2159.7	31.9338	1.01987	0	0	1.36454	2.45031	0	2.8394	30.1537	1.59866	64.0872	365.571	3.03658	5.35185	0	126.107	28.9987	1.08117	4.43116	1.49625	14.1222	19.026	61.6206	84.6661	2.66	43.1306	2362.63	189.884	262.109	0.634686	1.74459	110.196	0	0.87236	0	4.67738	3.34793	450.014	949.278	0.946545	0.453524
809	586381	16	569.609	1570.69	118.515	140.307	2677.55	2433.59	55.9823	1.97641	0	0	1.07796	0	0	0.832716	32.0401	0.45313	38.0867	334.149	0	1.80461	1.26306	44.6089	14.5474	32.5352	0	0.342607	42.1973	19.8737	62.6522	75.3037	13.9789	22.9401	2386.14	129.716	186.95	3.20482	1.40576	91.1365	0	1.03397	0.901633	0	3.25981	389.617	853.759	1.63074	1.04838
810	586453	18	624.203	2009.61	119.459	171.544	2997.65	2888.59	46.2304	0.328661	1.24222	0	0	0.755972	2.46025	2.19173	18.0909	3.8388	80.7119	706.991	2.40771	36.3668	28.1051	283.258	189.577	69.1698	3.75412	2.0322	156.165	25.5947	2.70558	23.6747	20.1223	46.4193	2017.27	64.5762	628.508	7.83039	2.01375	148.739	0	0	0.231386	0	6.75454	529.223	981.459	0.165395	1.28612
811	586938	23	696.96	1564.57	106.475	147.494	2803.71	2448.39	29.6405	4.21295	0	0	2.23485	12.2807	5.60708	2.67718	46.6145	9.3157	146.923	1941.54	2.02756	4.0216	10.1568	285.34	137.151	260.318	0.280863	0.416338	41.8069	59.8526	103.703	0.63617	23.5499	6.92943	2496.32	281.968	244.386	5.34018	5.01168	113.391	2.25888	0	22.1249	7.27206	4.66646	419.217	743.349	3.59861	0
812	587415	19	401.249	1698.26	109.618	133.072	2972.74	2798.93	45.0734	0	4.21046	0	2.78284	5.66597	2.75917	1.08613	29.1693	0.270005	92.4763	998.777	0	10.0734	1.66995	84.1665	65.7922	188.49	0	2.75193	152.444	47.9493	105.827	30.0875	6.84539	35.9394	2739.49	221.992	345.542	4.1077	2.81135	104.969	0.505967	0.0949362	1.53746	5.64444	0.497702	561.71	1029.26	6.62232	4.57458
813	587790	21	600.561	1749.63	110.759	137.557	3200.42	2787.99	55.8145	0	0	0.887362	2.63192	1.65611	2.2123	1.84348	11.9338	2.67217	9.01117	1141.29	1.27432	1.58559	4.19917	287.766	68.917	159.027	1.91389	6.58578	199.443	43.8528	43.5663	468.738	17.4446	5.93621	648.674	238.005	937.852	21.234	4.35094	123.508	0	0.0824895	7.06474	111.768	18.27	371.806	840.346	2.32949	2.09105
814	588494	18	521.073	2082.33	131.49	187.767	3337.45	3085.36	42.2463	0	0	6.61939	6.35814	0.947788	0	7.94416	4.0803	1.90958	38.5904	860.467	1.66408	16.5378	3.03597	27.7055	184.193	40.5721	0.336118	1.32438	39.3144	31.7831	58.71	1.07682	3.61644	20.9968	3096.08	456.327	333.463	0.631702	2.75514	80.3674	0	0	2.93252	3.6554	3.76217	455.593	902.558	2.30715	0.625311
815	589983	15	273.011	1282.65	69.2466	110.971	2200.26	2028.91	10.1191	0	0	0	4.52127	0.200187	0.144658	0.29792	5.82909	0.236319	69.7484	551.84	1.019	0.0734152	0.516571	25.4174	18.9764	36.455	0.508113	0.579193	5.57716	2.7245	14.1474	1.63716	0.448763	6.89795	1364.33	41.3746	88.5777	1.28561	1.73922	33.944	0	0	1.56141	0.628503	1.35372	304.463	600.522	5.48433	2.52982
816	590360	15	306.18	1230.63	83.3554	151.973	2370.91	1995.55	53.1012	0	4.22787	0	0.201192	19.8586	1.36714	12.8543	135.049	51.4872	325.811	2302.13	15.2315	1.99607	1.62044	89.2436	40.2418	44.855	0.72696	0.0133873	25.1348	29.2153	108.281	29.669	10.0793	65.1285	2892.78	330.742	278.753	4.42888	0.567585	15.1538	0	0.167266	1.89375	3.6547	0.331866	429.567	863.29	0.60252	2.59068
817	592328	14	172.042	1365.16	81.8912	180.479	2206.39	2110.44	70.4968	0.741935	1.17536	0	1.02222	0.811305	2.34669	1.01716	13.8679	7.30982	5.11665	274.937	0	6.26038	3.61786	23.6598	7.29483	0.505801	0	0	5.63385	0.409028	2.84544	0	0.673284	3.94173	293.656	7.63448	62.8894	2.09441	0.339063	26.5838	0	0	1.02338	1.64503	4.09044	279.834	595.363	5.56444	1.03498
818	593896	17	849.039	1828.5	121.046	179.272	2996.13	2750.44	49.3395	0.759036	4.29624	0	0.48105	1.05786	0.602704	2.44301	11.5253	11.9672	23.9522	1768.8	0.569861	2.58338	1.28261	278.143	14.1431	337.194	0.96278	0.779768	124.591	18.9111	40.8293	747.629	6.13763	9.79261	2065.4	116.072	616.531	1.92849	1.55004	40.1302	0	1.41773	1.78555	2.11629	0.272362	406.192	873.694	1.23215	1.11878
819	594192	16	148.839	1512.06	102.276	136.549	2524.31	2351.18	18.6917	0	0	0	0	2.47263	0.729487	2.27383	18.7904	1.16598	16.1054	283.08	0	1.87248	1.48042	27.1528	28.8206	34.0024	0.923497	0.601458	0	16.2087	93.4347	2.1667	10.532	2.15719	1523.06	157.345	348.734	2.34746	0.383042	46.8585	0	0	2.53719	0.26855	3.55462	310.448	636.184	2.83692	2.57851
820	594615	13	250.019	1937.4	159.223	197.71	2648.26	2478.1	70.6311	0	4.06686	0	0.564356	0.97116	0	1.40977	11.1437	1.82103	8.86699	1286.81	0.0504626	1.84717	2.01172	50.7989	13.3577	18.0041	0	0	4.99542	13.5239	17.3917	141.911	1.62697	1.32464	1756.99	184.113	369.189	2.56176	0.500534	43.9881	0	0.628086	0.720127	0	2.47713	567.817	1202.61	2.83176	0.426575
821	594726	18	152.025	1029.19	54.0261	90.6287	1932.98	1703.1	54.5739	1.23461	0	0	2.51531	13.8343	2.71813	1.36449	52.5334	9.54649	200.351	407.401	10.9838	8.23152	1.06487	117.517	43.6906	32.1476	0.965699	8.43476	84.6584	31.7356	56.0684	88.2949	26.1654	74.1954	1954.75	165.187	350.096	0.0461583	1.03091	44.9947	0	0	1.46315	3.61501	0	361.523	751.253	1.30348	1.39288
822	595819	18	832.532	1084.89	94.7127	115.178	1893.03	1739.17	23.0206	0	4.74032	0	2.97889	2.99461	1.15247	2.53559	72.9454	8.97483	74.248	1032.15	0.442458	14.3793	5.69486	324.421	94.3829	59.7056	0.787515	2.96115	88.9015	36.8096	267.418	285.588	40.9824	35.2229	2467.36	281.6	671.487	4.50985	0.315781	158.683	0.87251	1.73384	2.54863	126.395	10.7808	307.651	611.721	2.41581	2.94302
823	596092	18	295.721	1365.83	120.985	77.9906	2482.26	2255.54	36.3527	1.74696	7.62071	0.561723	0.662325	5.81422	1.28842	5.51411	25.8582	10.1703	78.6692	616.969	2.28028	11.1495	0.226021	127.58	7.25898	252.726	1.29999	1.66585	110.672	34.1958	18.02	56.6546	23.8931	1.4702	1030.49	148.033	908.313	13.0337	4.33556	53.2619	0	0	2.05905	0.767668	3.56545	317.518	653.33	1.70948	0.53012
824	596161	16	372.37	1417.7	100.275	163.083	2493.45	2313.29	35.959	3.27249	2.61161	0	3.49936	0.559308	0.482132	1.43134	20.1229	0	86.8676	451.956	2.31606	16.5431	1.16273	77.3299	47.0227	97.6893	0	0.343293	22.8396	42.7901	52.0514	88.0008	0	2.412	1013.69	115.588	375.263	5.22658	3.34394	77.7781	0	0	1.9549	0.609129	1.47296	434.217	781.69	1.27421	0.0640119
825	597387	14	330.685	1251.76	117.048	124.166	2261.46	1975.57	48.9267	1.70124	0	0	2.3227	1.28286	1.22353	1.859	40.3507	0.838879	116.294	631.278	3.27624	0.960964	1.63661	81.1748	46.2352	309.868	0.536713	0.080362	0	6.847	57.7236	2.38165	1.88289	0.0956525	1285.67	97.4019	118.42	1.05838	1.44402	9.16905	0	0	28.7168	1.42894	2.58821	462.673	988.194	3.9246	1.90359
826	598128	16	755.129	2751.69	236.306	377.237	3678.08	3346.27	101.946	0.276794	4.82074	0	1.59736	2.0591	0.957613	3.19287	27.3878	2.58052	28.5731	856.279	0.138751	2.01001	0.816986	24.7831	52.0252	3.11762	0.253463	0.99305	57.9719	36.548	100.115	26.6505	7.01588	25.8879	2679.24	368.543	568.271	2.20691	0	185.353	0	0.966706	2.12848	2.07963	4.68963	653.98	1587.39	2.6493	0.750449
827	598130	16	616.926	1278.58	75.9756	62.2949	2133.57	2069.68	26.3378	1.74393	1.81374	0	6.42569	2.31619	0.445232	0	42.6097	12.8196	82.8346	507.959	2.37996	2.00969	1.82685	84.8541	19.9956	18.3922	2.32453	1.09701	63.4049	28.5741	77.8418	46.7609	15.3785	14.9288	1797.19	210.38	351.298	1.52482	0.723375	57.3305	0	0	1.48436	1.547	1.35562	268.173	597.602	0.800416	2.44642
828	599017	13	339.124	1112.54	77.3917	95.5362	1920.46	1845.77	31.9505	0	0.169055	0	1.64114	2.20948	0	2.86024	3.75406	4.15753	27.6844	409.137	0	1.61958	0.957739	33.3663	6.51755	3.01489	0.306514	0	11.8726	11.0736	17.6119	9.03191	0.529956	3.60384	491.416	12.5455	201.366	5.72686	1.28955	64.6186	0	0.422049	2.45246	0	5.12223	381.167	852.53	1.17625	1.39626
829	600673	15	332.536	2244.56	156.607	236.717	3529.26	3332.39	124.006	1.00533	68.4192	1.9605	1.09889	1.79147	0	4.97428	127.695	11.0113	296.984	629.254	0.684164	49.8166	2.76228	264.724	74.3678	113.499	0.830613	0.607811	60.7717	63.0219	26.5611	107.865	34.6447	42.691	2794.35	85.7546	224.855	0.0137838	1.78967	297.14	0	0.0564399	5.25572	94.7812	3.25423	1033.01	2019.99	0.160633	1.36084
830	600985	14	422.217	1553.81	138.927	150.771	2473.29	2214.61	14.4282	0	2.64695	0	1.35938	0.100206	1.78568	2.73187	9.94888	1.01783	20.7884	465.058	2.58741	4.50014	0	5.74602	13.5068	121.084	0.840655	0	42.2249	6.98945	2.54847	46.9134	3.07749	6.86587	553.314	71.6669	186.379	1.6281	0.459449	19.961	0	0	0.723662	0	0.330399	255.505	678.937	1.60427	0
831	601033	14	385.152	1925.73	158.88	168.28	3077.91	2778.02	34.7344	2.12673	0	0	1.59195	4.19246	0.0887561	0	13.9969	2.68931	153.293	919.862	0.432463	2.5633	1.56548	55.3524	34.744	330.766	2.18216	1.52715	98.5891	35.8163	34.3907	38.9625	21.9634	73.1436	3270.64	338.379	651.888	0.0929897	1.16949	31.863	0	0.049997	4.51322	0	1.18494	469.391	1020.67	4.72465	0.00125631
832	601468	19	695.409	1569.87	122.029	173.303	2630.02	2437.64	68.1404	0.890162	7.96478	0	3.4865	7.13824	0.351616	3.38381	61.3688	9.63881	184.5	1216.93	1.52636	21.1421	1.6405	162.778	74.1833	363.578	7.76904	3.16507	439.887	60.7868	246.669	177.746	43.8253	174.321	4767.9	574.123	643.107	1.76453	1.54655	169.122	0	1.61522	0.562965	3.28409	1.78763	360.908	873.798	2.28519	3.31594
833	602611	13	118.887	1415.98	97.7869	144.602	2312.09	2207.71	43.8569	0	0	2.309	1.79265	1.30819	0.950273	0	0.951456	0	6.41967	375.159	0	34.3381	0.597646	0.887316	15.684	2.0982	0	1.70161	26.1376	1.89425	1.12738	0	0	0.457443	165.795	33.161	163.587	2.18573	0.61197	12.9232	0	0	1.19371	0.831686	2.09669	345.814	823.831	2.13498	3.25149
834	602931	14	403.848	2305.39	203.391	218.441	3389.85	3331.01	77.533	0.257461	0.610658	0	0	0	0	1.58537	34.8526	0.184173	155.97	205.698	0.266328	5.21461	2.63305	25.9389	54.284	38.3522	1.68125	0.639694	64.7082	57.1554	5.59827	1.70633	4.51495	3.8511	1539.69	238.691	209.511	1.81474	1.32536	140.054	0.382434	0	5.72541	1.74612	5.62435	598.667	1268.99	2.01258	0.0326526
835	603119	14	86.2681	1020.49	65.187	113.092	1722.61	1638.8	45.7814	0	1.73096	1.83553	1.54641	3.48865	0	1.10316	19.2839	2.64888	55.7785	547.915	1.55321	7.871	1.14223	175.64	28.7135	35.5924	1.26731	0.57369	11.8645	7.54772	85.0614	25.8338	6.07818	11.0897	1372.83	130.85	274.005	2.36838	0.458018	65.6219	0	0	0	0.392312	3.19521	260.66	589.475	3.61974	2.85346
836	603735	15	115.839	1077.61	80.0438	93.3932	2092.19	1935.95	40.4313	0.92073	137.981	0	3.07245	4.11967	0.0633729	0	8.38997	0.244072	11.4502	80.6952	0	6.68572	2.71267	67.4321	0.468409	14.9555	0	3.03792	7.40675	23.6975	86.2865	35.3784	4.65541	2.25149	899.741	52.6417	80.9061	0.407609	1.27944	8.84498	0	0.15189	1.78937	1423.97	1.21153	311.836	654.008	3.30033	1.25259
837	604274	13	135.028	1365.09	82.1029	140.283	2153.41	2078.18	37.8805	0.0230183	0	0.688461	0	1.62243	0	0.261312	16.1258	1.56699	60.0574	588.188	0.575939	156.028	1.20069	44.724	1.89266	85.62	0.70126	0	15.6435	2.7666	83.7775	15.978	7.52711	8.40785	1849.51	163.61	152.529	5.56831	0	12.2271	0.480311	1.77703	0	0.770926	3.08309	299.184	548.33	3.14448	1.324
838	604919	16	121.511	1160.32	65.8221	107.886	2073.3	1940.06	30.9013	0	0	0	0.553622	1.04395	3.17563	0.272911	6.70816	3.34608	0	480.079	1.79954	36.0949	1.1979	58.8753	43.7929	9.53273	0.361725	2.03703	151.935	9.89113	1.95212	2.40422	6.22523	4.3029	167.716	58.6954	86.7991	0.0998151	1.43415	45.3472	0	2.24959	2.79025	2.12874	0.0167009	314.638	636.944	4.34807	1.44649
839	605686	17	354.934	1384.86	105.017	138.635	2265.07	2113.88	40.4475	0.761538	0.238448	0.391629	1.96421	0.264821	0.239975	3.11324	75.7751	9.11549	141.862	758.744	2.74522	69.2696	0	99.1886	13.7181	92.5091	0.691266	0.61194	25.8073	28.2208	252.929	52.4549	13.1696	110.748	3081.32	278.191	371.509	0.947506	2.32656	28.3353	0	0.410215	0	2.36861	3.21795	430.817	686.553	3.73412	4.58359
840	606087	16	229.961	1410.78	92.8313	110.769	2400.41	2264.2	60.434	0.319872	0	0	0.511241	0.922125	1.81965	1.20591	31.1084	1.79284	27.8161	208.933	1.11665	26.8876	1.51386	48.6629	48.7338	109.46	0.037745	0	35.686	8.92825	57.1748	20.5675	1.17388	6.60653	562.838	113.745	290.749	3.01578	0.775413	18.162	0	0.453012	0	2.53106	6.47417	274.771	541.079	2.69844	0.0851376
841	606925	16	146.12	1354.34	99.7318	130.145	2137.64	2129.52	48.9374	0	9.37893	0	1.31919	2.65788	0.00851833	0	15.7067	4.05464	0.881893	284.07	0	4.31578	1.99778	16.7771	2.30917	5.97461	1.89479	0.736662	22.5705	8.73216	0.55897	6.84928	1.55974	0.866525	204.992	51.1161	374.934	2.96319	0	21.8259	0	1.35935	0	0.271417	3.00433	323.954	585.267	1.49613	2.15046
842	606955	18	246.059	1409.47	89.4311	105.65	2505.29	2382.71	36.4326	0	0	0	0.809918	0	1.45335	11.8895	83.9389	6.94766	142.283	736.577	0	2.57268	17.0972	150.02	55.6975	374.84	1.41853	0.477946	29.7331	30.3804	21.3834	7.08098	1.63448	1.60567	691.125	88.7957	148.008	1.48766	0.973163	57.0976	0	0	10.862	7.05041	5.26276	455.842	930.479	5.35388	0.338481
843	607777	19	403.198	1737.38	114.975	147.418	3055.38	2762.01	29.0264	0.0543069	0	0	0	0.155174	0.0554158	0.900852	77.6623	16.4631	118.718	959.684	0.446951	5.61899	0.877163	141.886	35.3865	121.277	3.07161	0	73.6267	65.1699	314.695	62.8954	32.2361	118.128	3401.62	445.403	484.652	4.04775	1.54762	131.363	0	0	0	1.70073	3.99745	312.831	692.541	2.3898	0.856549
844	608495	15	341.212	1320.43	82.9585	82.7177	2144.68	2026.62	35.1021	0.395834	0	0.21349	1.56604	3.54403	0	3.16894	11.1999	2.80755	64.7153	370.726	0.3011	3.95572	3.32796	58.0275	38.7546	0.408038	0.275925	0.954657	88.9344	3.67075	32.803	6.80284	3.61796	0	1075.26	117.222	157.322	1.5932	0.400944	5.20998	0	0.390515	2.49309	0.297084	3.94825	350.392	697.722	0.0591335	1.4568
845	608559	17	353.862	2090.35	151.417	174.135	3315.33	3168.01	65.232	0	16.826	0	4.03086	1.50358	1.02285	0.271734	33.6436	27.4262	95.3006	2432.16	2.96931	4.61272	0.416684	137.909	100.537	27.6212	2.12826	0.146793	79.9133	14.5495	10.2862	64.786	26.1317	15.7251	2538.54	102.976	215.683	3.45744	1.45304	28.1594	0	0	2.19246	1.58064	1.5911	512.785	1104.05	5.42916	0.419867
846	609639	16	155.862	1095.77	60.1433	105.665	2164.32	1944.23	6.16314	0	0	0	3.63341	3.73157	1.64023	1.3554	71.4798	2.51418	126.005	298.412	1.85368	33.3654	1.79555	77.2972	64.0081	84.5315	1.90319	0	88.8636	22.8313	38.8649	12.6843	2.84788	5.32515	752.006	66.5629	202.172	4.64901	3.31088	27.1134	2.45379	0	5.33023	3.24557	0	316.666	676.201	0.328353	1.37642
847	610070	16	521.938	1472.67	114.522	186.875	2763	2443.94	90.367	0.281579	0	0	4.52957	6.43116	0.457948	5.57193	56.4939	4.65172	88.5472	223.026	2.43454	11.0974	1.91225	83.2149	45.3684	26.4138	1.8023	0.916169	73.0246	81.9025	97.1548	5.53234	4.90058	24.3332	2029.97	207.9	465.244	0.537241	1.11003	137.65	0	0.549495	0	0.375122	2.59603	354.135	631.797	2.90353	3.73576
848	610182	15	321.554	1154.42	109.193	113.789	2139.43	1895.22	33.2594	0	0	0	0.13523	1.03447	0	1.15514	15.8613	2.109	19.9724	842.066	0	6.10586	4.36192	58.5746	42.624	56.7505	1.71982	0.126863	4.40552	3.86026	1.45177	3.81517	6.52346	3.23282	429.931	19.5556	126.218	2.17912	3.57381	17.2334	0	0	0.532067	1.73121	4.06805	368.817	588.293	2.60317	2.97873
849	610394	17	698.459	1141.85	69.7149	120.059	2215.18	2083.77	23.9197	0	1.90788	0	6.22254	0	3.20052	2.29305	11.0269	7.43453	48.36	876.992	0.614805	3.20356	2.93471	86.0253	2.29831	13.0606	1.5397	0.869636	25.5095	20.3392	40.6295	51.6194	5.46405	14.5429	1603.89	164.628	251.024	2.14102	0.180273	0.579233	0	0	0.906567	1.83774	3.1877	261.018	533.58	1.83043	0.136695
850	610816	14	259.493	1575.1	142.177	142.588	2711.88	2522.58	48.7421	0	0	0.581703	1.06731	0	0.735894	2.61166	22.3295	2.62732	36.7324	828.752	0.993336	0	0.727693	1.35516	34.6658	3.38484	2.80627	3.17381	3.58747	33.5803	8.16432	2.84141	2.65448	6.38938	701.121	48.4342	25.7634	1.7909	3.42252	33.5427	0	0.860088	1.37087	1.44412	47.643	525.423	1014.23	4.52013	2.47587
851	610843	15	394.991	1730.3	135.171	110.786	2843.35	2719.88	13.0745	1.55009	0	0	0.605268	0.276342	0	1.6081	40.4758	8.53888	46.9781	686.449	0	2.80306	0	239.453	40.1546	13.4986	3.478	1.41708	100.192	48.5788	6.84395	20.0907	3.4605	2.43611	561.03	95.1602	712.249	1.84404	0	79.0345	0	0	0.200214	2.6437	1.6531	370.329	746.065	0	1.80726
852	610982	15	219.198	1720.71	143.38	127.799	2870.97	2523.49	26.1703	2.56973	17.1863	0	0.0649807	1.39523	2.85319	0.97302	67.9709	2.83546	138.914	1675.11	2.43493	0.826646	0.124445	203.222	184.219	167.084	0.48264	1.51218	60.3952	28.2027	35.5065	93.8422	1.01753	5.59328	1863.48	153.054	438.786	4.27519	4.06535	20.5929	0.901791	0	3.32515	87.33	0	611.475	1333.76	1.49656	1.29912
853	611182	18	366.099	1384.9	81.3245	158.231	2350.01	2089.3	63.7501	0	1.9957	0	0	1.45311	1.8549	11.215	30.8873	3.39148	103.863	651.342	0.111786	1.42565	0.1977	141.57	1.47212	115.085	1.25826	0.390363	13.3004	32.9559	7.83327	102.582	0	2.11238	853	81.4461	145.296	1.0989	2.35867	81.1506	0.754289	0.101144	3.4997	10.879	9.42179	376.747	720.595	7.42311	0.534386
854	611645	16	329.675	1541.92	116.016	92.1703	2513.76	2304.65	20.1407	0	1.99291	0	2.59218	2.26928	0.0756992	0	13.595	1.35636	72.7036	586.698	0.330221	40.558	2.09028	60.2595	46.7936	81.8463	0.67101	0.913629	140.671	23.1564	57.7085	6.26916	0.102144	7.3894	658.476	111.435	568.808	2.49367	1.32722	10.8839	0	0	0.925123	4.44731	2.54426	355.328	829.558	0	0.222696
855	614208	19	1045.32	990.904	49.3849	89.5217	1735.31	1527.98	20.0104	1.17961	0	0	2.03542	2.07231	0.814857	2.49994	80.6396	8.85559	221.15	311.437	0.77476	8.96013	1.70639	132.433	53.3281	66.7277	0.251788	2.06748	39.4365	28.9605	21.9103	115.058	5.26748	7.44703	612.251	63.4888	206.715	1.03958	0	54.7864	0	0.747799	14.9777	20.0056	11.417	382.422	607.121	5.89083	0
856	614992	13	74.9435	921.832	56.5261	79.0089	1704.31	1584.46	18.0903	1.32574	0	0	1.58959	0.196953	0.461856	2.69266	19.8906	5.67294	28.7439	218.281	1.6206	109.412	4.64535	63.0029	6.59603	6.30432	0.816875	0.807109	5.04762	4.43734	22.6438	33.9451	1.79514	1.42696	858.999	47.2564	178.799	1.4524	0.712385	16.7475	0	0	0.142446	0.020727	1.48666	370.344	696.072	0.148408	1.07737
857	616656	16	305.131	1975.31	133.335	176.287	2932.45	2818.5	75.3216	1.27679	3.55813	0.637359	2.16402	0	1.21617	6.42916	73.3333	4.04807	127.582	1412.08	0	32.5909	2.61026	100.197	172.263	17.6025	2.46947	0.499011	105.58	15.0206	97.1511	5.74527	5.56477	3.68445	1056.51	186.583	411.236	3.3726	5.9159	14.7962	0.063113	0	2.95807	4.58616	2.49575	509.282	980.931	0.298745	3.13183
858	618237	19	552.125	1862.89	147.153	172.395	3356.65	2896.74	36.5205	0.39087	5.67301	0	4.94015	2.85091	0.333068	0.166174	34.671	22.0613	23.9476	1004.5	7.78643	5.70715	5.08907	88.4503	123.853	373.387	4.60401	1.11172	119.243	45.5801	23.3028	7.32883	16.7909	1.31963	592.562	197.551	365.323	2.24507	2.57822	115.325	0	0.0323271	43.3547	2.77868	3.64387	534.799	988.126	0	0
859	619356	15	461.156	1836.26	152.838	191.423	2804.56	2667.18	55.5119	0	0	0	0.230462	0.75906	3.45756	1.13628	11.6668	1.96796	61.7987	630.228	0.203687	10.7423	0	41.7565	16.8395	40.022	4.88123	1.20774	57.307	7.20768	78.7035	4.18066	1.54838	5.50971	2409.62	109.114	293.278	1.3034	0.64108	6.2882	1.59615	0.38862	0.962966	1.1258	0.0417557	385.755	810.557	1.83158	2.87105
860	620053	17	589.42	2267.5	180.263	230.054	3478.58	3196.72	33.0139	0.116135	0.589921	0	2.44729	3.28982	3.13739	4.41535	52.7129	5.58986	77.2151	3266.13	1.11426	5.45238	2.91379	110.044	16.9131	182.754	2.41285	1.56717	141.901	34.7092	142.548	49.3653	4.64095	33.1633	3733.71	493.855	493.876	0.68516	0.088253	34.6178	0	0	0.439145	3.28216	2.51667	630.169	1413.2	3.64493	0.511463
861	622149	13	265.092	1988.5	164.893	240.382	2921.74	2809.51	63.3005	0.680568	4.81671	0.00949507	2.06134	0.546849	0.645992	1.35358	19.7941	0.278741	9.15645	965.078	3.66084	5.46251	4.53247	187.756	77.1132	5.3574	3.25713	2.90587	93.8631	46.9756	4.70532	9.08938	4.63423	1.22237	1658.92	204.752	906.082	1.80804	0.325122	52.5248	0	0	2.6401	1.84039	6.0123	571.124	1233.05	1.88965	1.68402
862	622213	19	1147.63	1954.52	96.5072	177.478	3157.56	2724.81	55.5426	0	0.252829	0.273687	4.84921	1.6866	3.04172	0.497171	237.47	9.51784	625.988	1034.94	1.40015	1.72813	3.35749	81.5408	142.219	168.757	1.15722	2.79895	74.6609	87.3327	12.8811	7.44978	20.6995	13.3174	2781.08	116.468	94.4957	2.04422	0.869975	232.392	0.503384	1.57715	4.46361	0.385774	6.44286	620.034	1347.35	4.35732	3.67499
863	622221	18	1237.83	1101.87	76.4299	117.235	2174.93	1832.17	38.2258	1.85079	0	0	6.39258	1.02123	0	1.24982	19.5882	2.92026	73.5492	804.657	2.77707	11.2755	3.13157	70.2306	20.4639	28.5818	11.577	0	104.776	38.13	19.3104	42.887	26.1471	16.0987	1234.88	216.4	538.724	2.35655	2.15629	81.1023	0.363632	0.430071	3.97987	1.4805	5.59959	297.724	620.945	0.667772	2.62773
864	623753	18	488.591	1932.14	169.221	177.457	3138.58	2931.38	39.0359	0	0	0	2.05377	1.21689	1.256	1.19782	3.05581	0	4.77096	947.423	2.52984	323.867	4.71964	61.0311	74.4868	39.2755	2.22623	2.34118	120.306	24.4883	39.424	0.489712	1.75254	4.64204	1285.21	217.389	462.625	6.88123	0.059979	135.898	1.82312	0.631469	2.85792	1.3272	2.18405	690.334	1530.95	4.53435	1.28452
865	624203	14	254.071	1556.48	86.0098	161.113	2426.3	2301.31	50.5849	0	0.841927	0	2.52277	1.65191	0	5.41212	26.1454	5.0001	94.3864	938.607	1.45545	4.9138	0	50.3084	35.8549	57.208	2.39749	0.809007	34.6621	13.8055	76.4302	7.01052	6.74529	9.72086	2359.6	271.755	482.126	4.60326	0.410748	55.2875	0	0	0.254872	1.84995	2.25919	498.422	994.654	0.643119	1.73542
866	624328	16	161.525	1039.68	65.3851	93.0717	1847.42	1545.63	24.9282	0.258572	4.97822	1.42866	3.32154	3.59125	1.83379	0.618879	0.501014	2.67994	2.30155	399.603	0	1.15198	4.15399	262.402	43.338	232.105	0.842884	1.63818	17.4381	1.01551	115.841	8.1949	1.26106	2.99289	452.367	155.557	767.341	7.052	0.069302	8.65545	0	0	0.0675661	0.712077	1.57088	235.199	437.706	2.97095	0
867	624776	15	368.37	1565.33	99.7105	134.545	2543.33	2279.12	48.785	1.23042	2.89463	0	1.68447	0	1.57029	0.0705062	23.5909	0.80215	8.09624	353.086	1.81002	0.761606	1.20305	73.1589	46.544	89.1564	3.2404	1.26193	59.0351	41.0861	6.85996	10.4292	1.31003	0	485.156	24.5066	134.358	1.93931	1.47224	43.656	0	1.01192	0.370954	0.408907	15.5272	443.002	1013.47	1.03427	1.28426
868	625576	17	284.487	1357.54	88.8401	97.6798	2428.33	2133.81	17.3651	0	0	0.554021	2.7326	0	1.49089	0.396988	23.0344	2.07727	16.8298	1230.62	1.96973	5.37744	1.5925	68.7812	21.8899	3.27393	0.307739	1.13058	83.1901	0.0675774	0.227878	4.54253	2.68008	0.132521	382.141	14.4478	154.264	0.814846	2.18497	7.46282	0.028806	1.20935	0.156234	4.22156	2.08957	357.119	732.601	0.0350638	3.45243
869	626032	15	60.2455	998.625	78.2176	90.8926	1680.17	1563.77	30.1151	0.149061	0.549991	2.6717	9.14825	4.84081	0.558006	0	21.7178	1.98245	59.4642	666.363	0	0.711371	1.47836	44.2335	12.1765	67.8114	1.08552	0	83.4133	2.95574	2.83769	1.55242	0	0.600519	368.658	84.3006	256.971	0.285712	0.0246202	21.5161	0	0	0	1.76409	14.9523	451.66	744.944	0.224845	1.73942
870	626705	18	464.663	1346.78	82.4901	103.485	2286.27	2252.32	46.8413	0	0	0	1.41664	2.89248	0.584659	3.95309	22.9483	3.4348	131.661	552.23	0	1.30612	0.490779	113.15	24.4494	149.205	2.42106	3.71411	83.924	17.785	54.2019	5.59113	4.85222	6.20922	1227.2	65.8272	436.32	4.88432	2.72811	40.5915	0	0.999446	10.8013	7.13567	1.75922	359.69	698.223	3.08601	0.157422
871	627797	14	108.829	1800.57	158.174	207.285	2617.18	2445.6	76.214	0	0	0	1.33915	1.95512	0	0	3.59711	0.548847	5.57014	328.123	0.795357	2.26382	1.2313	0.647654	22.2698	47.0285	0	0	19.2879	1.5497	0.411734	4.11904	2.07241	1.36728	403.144	4.07628	3.61029	0.433515	0.5199	39.5866	0	0	1.44674	1.05064	14.1125	506.743	1110.13	0.31676	1.80845
872	628343	16	275.862	1428.39	83.9372	97.909	2512.7	2363.66	21.4003	0.704426	4.55936	0	1.90436	8.50778	6.53	9.3354	43.3121	7.35639	222.094	1936.38	7.83179	13.7352	2.30173	223.047	97.5269	476.428	8.7167	0.766127	395.041	71.2576	62.1509	104.858	47.4068	3.5232	1260.2	253.887	719.184	7.25892	1.49824	129.807	0	1.34312	0.370677	1.34757	2.76601	464.21	853.537	0	0
873	628597	17	213.859	1369.88	85.3462	159.619	2356.74	2205.63	25.2256	0	0	0	3.32136	9.2539	0	0.33919	30.4794	1.52301	122.745	299.171	0.229571	3.03195	1.8281	13.274	42.066	12.8368	2.73666	0.745232	0.18785	6.5001	25.068	4.31512	1.99812	7.36908	1178.08	32.5315	157.825	3.46947	0.378632	14.2962	0	0	1.55091	0.803921	2.75852	393.643	756.376	0.712674	0.227226
874	628601	16	284.528	1283.92	87.216	161.565	2229.45	2126.44	45.064	0	0	0	1.10209	0.125235	0.206203	1.26286	9.77979	1.1862	42.5357	1157.81	0.76964	0	1.62992	85.7771	10.4684	163.056	1.74758	0	5.40768	19.8372	74.0768	60.36	0	2.54988	1457	48.468	154.086	0	0	43.7636	0	0	0.821094	0.362844	0.879362	416.888	742.332	1.27894	0.983981
875	629362	16	461.392	1796.74	147.198	164.754	3024.37	2777.51	44.7315	0.784712	0	0	2.45015	1.59501	1.03788	6.63703	53.2026	6.96732	90.2381	1628.94	0	9.61083	1.31221	393.228	50.5686	159.794	1.27535	0	37.0841	30.1403	17.5696	286.65	1.43162	3.07786	2128.62	171.748	382.039	2.48157	0.138673	83.1225	0	0.334056	9.89328	582.566	1.16093	403.288	896.214	0	0.00861659
876	629961	16	368.93	2174.39	141.633	205.777	3217.07	3130.86	59.5649	0	1.61915	0	0	9.13285	0	2.67752	75.2197	1.61678	171.862	633.442	0.726413	2.04681	0	1.62421	145.024	788.503	0.342588	0.829216	17.5686	16.9812	0.0556442	42.9584	0	1.83928	984.962	3.25342	0.810354	1.10109	0	105.689	0	2.68866	0.369262	1.05138	6.03251	706.018	1437.76	0.449102	1.43596
877	630293	18	58.0604	989.271	75.8825	76.2434	1785.41	1570.94	25.0967	0	2.23892	0.336933	5.16834	2.93253	0.818676	0.127545	23.3252	2.5661	39.2771	287.629	1.66488	3.35058	0.951462	86.9563	15.9874	1.26765	0.609083	0	6.84587	0.569437	16.3627	3.33176	1.31294	1.39783	384.288	23.0276	45.348	0.172926	2.10796	16.7451	0	0	0.386505	3.76697	1.92046	267.16	554.396	0	0.577441
878	630529	14	153.557	1375.14	98.7125	101.949	2232.82	2022.51	38.9181	0	0.48917	0.828841	0.953695	0.219737	1.33042	0	1.95483	2.03047	0.274166	416.706	0.937052	70.7153	0	49.0614	3.63821	32.2347	0	4.04549	6.47539	5.86552	0	0.393159	1.7905	3.70137	457.321	28.1203	615.218	7.26696	0.322212	40.3695	0	0	1.51152	0.526519	2.3093	219.607	539.226	44.8167	21.3401
879	631370	16	357.777	1796.34	115.546	185.663	2907.53	2724	68.0181	0.0997129	0.590476	0.843689	6.33343	8.28829	0	6.29684	14.9062	0.128286	23.9957	1078.36	0	33.4021	0.991894	137.019	21.8515	8.82126	2.55102	2.76107	40.6995	24.7677	62.8512	59.9428	5.03374	19.7147	2214.94	238.324	204.79	5.41637	1.02767	42.37	0.696412	0.967549	2.46555	177.398	4.696	376.439	667.98	0.541404	2.09709
880	632533	15	533.694	1849.27	122.976	230.015	2857.5	2775.18	88.4287	0	2.27355	4.99307	1.49531	1.54987	0.31565	3.86224	36.9843	3.09964	135.64	1002.75	0.839781	19.3574	3.59497	42.9401	41.4979	396.496	2.0202	0	49.087	3.05786	40.002	86.7084	2.83569	2.00173	2075.31	79.3119	158.903	1.22084	13.3952	26.9124	0.0180616	0.786662	4.76061	1.70765	7.60043	539.427	1148.08	3.22754	2.06808
881	632923	14	607.495	1181.52	50.713	109.627	2140.57	1996.41	24.4242	1.53663	5.61928	2.66636	1.11405	0.450064	0.120139	0	49.1591	10.8333	44.505	1353.72	0.802954	96.6975	1.8359	167.375	40.856	47.436	5.72868	0.942734	57.5704	31.3524	140.088	39.7392	11.9351	0.185657	1217.01	338.851	832.137	4.15802	3.44091	109.458	0	0	0	1.07022	4.67049	262.949	626.063	4.3457	0.372471
882	632999	17	195.885	1321.5	136.124	142.385	2377.36	2139.09	41.1364	0	0	0.598374	1.64936	0	0.24958	0.595736	124.638	24.0461	214.879	634.795	0.734636	81.3164	1.32261	81.0471	57.9577	1.37766	0.411226	2.88055	28.8728	20.9173	35.4911	12.6835	2.83762	8.46072	996.568	171.443	521.438	2.69655	0	29.6879	0.305929	0.113708	3.20771	0.435903	2.50892	467.333	888.145	1.28978	2.11862
883	633409	15	607.04	2290.32	195.878	269.673	3143.62	2964.88	96.7148	0.311511	0	0	0	3.2944	0	0	15.2103	1.70867	94.1256	236.536	0	104.172	0.756464	125.258	14.3216	1.70221	2.79642	0	217.954	9.71567	10.5539	4.72677	0.498652	1.81002	639.071	245.451	392.995	6.78693	2.08702	218.021	0.951469	0	0.0773137	2.45772	0.60433	634.046	1257.47	0.981427	0
884	633629	13	519.472	1678.18	108.509	137.273	2480.46	2319.15	55.2952	0	1.54557	0	0.885942	1.82638	0	2.66049	157.423	8.87442	313.653	435.277	1.2804	29.1612	0	434.665	77.9298	38.9387	1.74503	1.9167	240.768	106.672	89.6603	72.2637	68.8448	210.33	3474.11	1052.55	619.746	2.35516	1.203	82.1169	0	0.205435	8.04106	63.6888	1.50919	556.427	1326.3	1.68309	1.10183
885	633917	14	160.264	1256.71	98.8794	129.501	2219.91	1979.53	29.9382	0.287725	0	0	1.5005	0	0.0903109	2.47273	2.22764	2.67562	4.95502	240.831	0	12.7346	1.03552	11.9023	11.6611	42.5904	0	0.263332	6.7334	0.122843	6.55005	13.2884	2.31788	0.902249	798.182	49.739	37.8756	0	0.968879	9.60313	0	0	0.405947	0.364314	6.52636	264.899	661.341	0.289317	0
886	633979	15	661.076	1682.25	114.096	150.486	2514.61	2364.68	74.3704	0	6.56002	0	0.787534	2.78723	0	0.830059	6.10286	0.0709426	81.3647	788.146	3.31816	8.80233	0.379944	141.47	14.1798	133.175	3.50813	0.52661	82.0109	49.1189	90.9277	52.3121	19.4986	7.27863	1270.49	346.031	1019.03	2.52952	0.856619	41.6751	0	0	1.57679	9.91333	5.04413	700.216	1405.71	1.06263	0
887	636280	14	59.7704	1320.53	81.0832	95.9457	1955.05	1846.37	60.424	0	0	0	3.8452	1.92233	0.349991	7.70717	70.7953	24.7834	81.3765	542.114	2.19005	24.9387	0.0764148	21.5155	77.5704	66.134	1.46666	0.824954	11.2798	1.7107	5.38094	56.9164	5.5061	4.64062	742.861	49.8213	133.436	2.61327	2.72625	28.2231	0	0.573125	1.63052	0.642566	1.39396	291.867	542.906	2.20909	0.787295
888	637315	17	65.9645	1602.28	96.3359	187.707	2732	2540.72	72.2663	0	2.56214	0	2.83841	0.291962	0.779585	1.77423	100.94	7.00909	152.282	404.759	0.755435	4.71349	0.588553	95.4037	19.1426	51.7902	0	0.183608	36.0221	0.698583	41.3328	3.36595	8.21742	1.70359	273.799	21.3286	101.839	2.28235	0	5.56753	0.636104	0.800227	0.295585	1.31959	0.768683	230.146	497.511	1.65564	0
889	643762	18	106.157	1509.77	108.639	149.468	2548.07	2205.09	63.5088	0.584622	0.568425	0	1.98761	0.936182	0.0812024	0	61.6217	0.629041	65.2088	313.474	0.0449172	0.785501	2.58172	25.9108	50.378	49.2126	2.18944	0.236638	16.8596	1.95317	77.5391	5.28686	0.601327	11.2579	948.791	34.3862	18.4253	1.65964	0.941945	4.62698	0	0.147083	1.93922	2.37407	0.216039	309.69	573.425	1.76013	0
890	643825	16	1087.54	1688.27	120.851	142.191	2762.81	2531.9	53.757	2.24758	14.9245	0	3.21006	0	1.92101	2.03164	129.698	1.59849	205.258	160.448	1.92291	9.42894	1.44325	38.3872	12.9801	106.055	8.17882	2.0104	88.0315	59.3158	69.274	190.155	25.6649	33.7092	2187.44	309.623	242.027	2.86517	0	105.368	0	0	0.921229	1151.67	3.83	255.761	542.022	2.98204	0
891	647420	16	309.819	1811.22	109.426	179.783	2785.39	2575.67	64.0091	0.430391	0	1.87597	2.36203	2.19557	1.18542	1.57775	48.0292	6.06719	62.6889	1016.78	1.54642	20.6722	1.03536	183.699	210.377	189.064	0.244107	2.87346	21.5903	10.4021	97.8917	40.0901	20.5504	41.6184	2473.87	263.019	511.63	1.72053	0.21628	65.2306	0	0	5.25702	0.194572	1.87398	430.928	936.378	2.21148	1.48026
892	648531	15	274.642	2776.55	241.742	204.136	3867.41	3608.91	78.2388	0.961843	0	0	0.422702	1.51181	2.64159	1.2479	53.8962	0.956344	246.738	1679.78	1.06449	1.53904	2.40565	251.014	20.8923	120.099	1.86033	2.83107	236.893	18.056	3.58719	201.937	5.00187	2.08557	1699.09	212.799	1076.92	1.5112	1.12016	110.606	0	4.0222	0.153638	0	8.83635	870.432	1823.92	0	0.657802
893	649836	14	64.4268	1529.21	129.402	130.248	2534.15	2258.54	28.0261	0.682652	0	0	0	0.560181	0.0387858	12.8816	5.69968	2.41885	9.80547	517.496	0.101475	1.36975	0.0679187	53.2534	15.5271	275.998	1.09186	1.01287	18.327	2.21288	1.39154	2.37956	2.36233	1.83539	543.126	5.29764	10.7423	0.0420679	2.70077	5.74939	0.789653	0	0.985457	1.0066	1.5555	306.189	667.322	2.32676	3.90682
894	650831	16	256.91	1574.46	102.119	196.264	2600.02	2461.94	37.9481	0.0826743	0	0	1.61089	0.373585	0	0.40532	69.9969	6.54819	210.796	767.022	3.56331	6.78393	3.08821	65.7552	24.0966	156.634	1.98782	1.62265	131.127	34.439	206.446	88.1148	22.1444	9.85747	1623.96	440.264	468.254	2.12895	0.568654	113.281	0	0.599526	0.724469	0.222288	5.35986	390.16	759.847	0.422121	0
895	651530	14	195.434	1413.96	100.032	128.8	2488.09	2147.2	34.7642	0	0	0.1191	0.0744486	0.397041	1.68694	3.4142	19.437	7.8145	57.2285	1426.12	0.195369	0.572743	2.82049	70.2508	38.2334	35.0357	0	1.83148	21.278	1.85917	28.113	9.72147	0.988013	3.15768	1467.83	148.936	186.083	2.75591	0.942546	18.3911	0.772826	0.0611732	0.786454	1.25572	2.81073	407.867	851.674	1.8508	2.42955
896	652148	18	400.628	2063.43	162.66	181.555	3208.05	3217.02	44.8501	0.382697	4.49496	0	1.03331	0.594712	0	7.68905	93.1938	1.76442	88.3575	572.29	1.39866	9.45763	2.57699	102.42	112.745	26.8381	0	2.13197	73.8107	37.19	19.4506	18.1064	10.1429	1.51122	738.268	183.03	444.137	4.38186	1.71947	105.346	0	0.962297	0.4945	75.4608	34.6165	715.632	1296.55	1.19021	2.49307
897	652180	16	237.735	1505.85	90.1712	149.752	2566.63	2634.5	53.2763	1.30208	0	0	2.41711	0.996736	2.396	4.85609	21.425	7.58597	12.5273	2008.73	1.91226	1.8539	2.52273	29.8524	51.8707	44.5899	0.473781	1.95349	8.34914	0.0432167	45.1303	1.61023	9.79568	1.14645	1786.4	111.201	188.522	0	0	21.577	0.814737	0	1.71638	0.632985	1.93437	304.853	573.731	0.136094	1.39896
898	652649	14	502.047	1650.06	103.309	107.565	2543.46	2424.63	24.2783	0	0	0	2.15364	1.97113	0	5.85399	21.0621	0	139.262	313.043	0.869992	1.53431	1.95144	25.7174	45.8535	147.986	0.569172	1.4714	108.284	17.2435	1.22514	37.3236	6.12606	5.28127	784.94	104.468	151.963	6.33737	3.72883	60.1546	0	0	3.38541	1.58843	1.27937	340.612	845.388	1.55832	2.6139
899	655350	20	737.545	1604.82	90.1091	118.827	2607.96	2431.2	19.4854	0	0	0	0.00985009	5.51106	4.31774	2.203	39.9135	14.4858	66.4739	1425.38	1.23709	3.45085	0.367536	181.615	3.91961	160.829	1.69231	2.90774	218.422	78.5071	30.9359	31.8461	11.3729	3.0819	1117.41	158.528	667.72	3.26534	2.49308	128.546	0	1.8427	1.55709	0	25.0827	302.598	578.874	0	0
900	656783	16	477.849	2038.26	129.198	132.311	3040.48	2937.74	20.0327	0.865558	0	0.131804	1.7841	2.70798	0	0.463141	10.5637	0.18609	71.562	407.799	0.633275	1.35477	0	140.336	15.8018	48.1748	2.77866	2.11578	5.9367	6.23376	35.5732	2.38313	3.18409	13.0672	1807.9	28.5516	550.755	2.77176	0	36.4429	0	1.25633	4.53435	1.1854	5.30013	495.735	908.656	8.8649	1.52664
901	657275	15	659.627	2521.84	166.681	251.988	3475.24	3257.3	63.8879	0.362215	0	1.14956	1.69239	0.27192	0.447905	3.54747	0.335885	1.51226	1.83595	617.249	0	1.64257	0.488128	14.726	34.6396	200.791	0	2.78166	41.09	2.3067	3.26941	0.873969	0.0173523	1.6463	877.38	24.2729	349.061	2.02722	0.839767	11.449	0.239594	0	0.292537	1.94481	1.2174	372.411	705.056	0.182224	2.07465
902	657694	13	263.27	1868.21	127.484	150.393	2900.21	2740.24	49.2444	0	0.818082	0	1.31906	1.63536	0	0	2.89904	1.14383	0	853.444	0	2.57281	1.23747	8.37465	8.96542	12.5444	0	0	1.10426	1.15182	1.68574	10.0009	0.577291	2.10111	798.221	38.6422	92.2387	0	0	15.7579	0.14557	0	3.18776	0	7.08348	333.181	685.963	3.95914	2.79061
903	660542	14	28.8344	997.405	63.2726	66.2895	1749.6	1567.84	34.2611	0	0	1.19739	0.751401	0	2.19169	0	10.6207	0	9.9626	848.052	0	1.60221	0	6.26882	13.9809	1.43101	3.31759	1.2368	3.50899	0.29786	2.81774	0.893631	2.95933	0.722763	163.83	22.0113	42.1115	0	1.70646	10.2513	0	0	0	0.813871	0.814944	232.498	405.923	2.09116	6.73708
904	662068	18	130.451	1547.61	148.317	154.416	2779.57	2477.19	43.5042	1.41421	8.93383	0	0.943435	1.37901	0	7.42829	71.597	14.0758	97.7846	1157.39	14.3619	18.3355	0.857283	179.441	14.0282	30.5696	2.90264	0	39.1435	1.34605	21.3746	261.677	9.77118	11.3064	1229.35	20.5161	23.5054	4.01786	1.72731	35.3927	0.0173214	0.344634	1.83008	378.064	1.35212	364.27	781.161	1.23955	1.44818
905	663370	18	309.084	2571.23	153.178	182.852	3939.6	3737.21	97.5338	0	3.19626	0	3.26185	21.8498	0	21.7727	228.367	40.0537	361.575	3336.21	1.32566	12.9759	14.2842	261.305	256.774	677.826	4.05624	2.85482	84.7707	32.2813	38.0528	82.3452	1.27877	7.67982	3661.17	98.3432	347.086	1.19773	3.04468	92.9963	0	1.0035	27.1995	2.7321	0.867654	683.436	1535.95	0.676879	0
906	663845	16	536.641	1049.35	75.8818	100.558	2038.16	1845.05	52.9472	0	0.920893	1.36415	0.742461	2.46306	1.86606	0.407782	9.17481	15.4498	105.558	758.434	3.19373	2.60085	1.65529	79.5026	28.9989	12.6788	1.1876	2.17135	46.4317	11.3359	3.66946	0.709013	2.66098	0.447989	410.063	109.624	385.172	8.89431	0	83.9969	0	0	6.70555	3.6546	5.75087	368.589	595.643	4.79591	2.94811
907	665021	16	154.117	1414.79	80.1432	101.234	2309.53	2154.39	37.1835	0.922683	0	0	4.92525	0.564363	1.194	0	30.1842	2.00689	65.6625	376.462	0.767232	3.52739	1.24283	81.8691	68.4515	11.5865	0.695957	0.388191	3.51679	3.01402	17.7833	4.26909	6.21528	1.47912	461.512	64.0123	219.192	2.38193	1.71729	7.67489	0	0	0.257331	2.73607	2.75781	368.174	608.505	2.8441	4.14957
908	665232	18	54.4228	1276.12	65.9149	86.564	2067.35	1882.38	51.8118	0.0174465	0	0	1.20981	7.18957	1.44764	12.1022	65.309	11.67	85.994	1358.73	1.17343	13.0256	0	96.3744	18.8621	0	0	0.79036	2.34238	0.149335	29.5992	3.01465	0	8.37389	627.505	46.5899	46.0678	0	0	7.60973	0	0.0796833	0	0.22962	8.1235	291.396	506.921	5.58745	3.82862
909	665459	15	251.177	1960.48	134.686	168.9	3231.13	2857.95	37.2237	0.891458	0	0	0.156689	0.531473	0.910629	7.97651	26.7839	2.05039	27.0895	817.473	2.03375	1.53455	1.60588	30.4646	15.5705	29.442	0	1.67875	11.5998	2.29554	4.22628	1.72037	1.87239	11.1805	996.698	42.3957	178.418	0.81569	1.34917	9.89669	0.749889	1.9635	2.02435	2.31365	7.01511	480.513	976.78	1.92398	2.80715
910	666025	16	410.997	2218.61	135.662	165.714	3399.17	3121.09	71.1464	3.68599	0	0	5.26487	1.84256	0.484991	1.89209	13.0828	10.3356	104.872	912.325	1.26051	0.71878	1.29352	166.233	43.8876	13.6504	0.979172	0	40.6116	36.8727	283.851	8.42453	8.29981	2.72069	1861.11	539.649	1152.17	0	1.08582	84.5709	0	1.50474	3.71065	0.926474	3.03933	520.401	1152.24	0	2.25467
911	666062	15	164.786	1829.27	142.572	164.422	2926.77	2651.54	42.9805	0.278947	0	0	0	1.05681	0.857141	0	18.396	9.01748	16.7566	867.909	1.26644	0	6.4843	74.7607	69.7211	149.71	0.99446	0	3.04306	5.44941	1.49487	6.9636	1.23527	8.86043	1175.4	81.2889	110.028	0.212018	0	7.34662	0	0	0	0	2.84859	414.165	855.601	0.538268	0
912	667672	17	310.172	1592.91	104.132	125.972	2850.86	2618.05	54.8731	0.990303	1.16717	0	4.50523	6.72272	1.74062	0.81958	139.588	22.0862	142.821	1263.58	2.96123	74.6441	0.306629	57.8916	34.1724	6.14269	1.97189	2.40148	46.6531	33.1868	35.0222	3.69696	4.70711	0.580849	799.909	132.154	269.605	1.13197	1.24561	106.184	0.191382	0.523693	0.0748648	9.06353	13.3159	362.812	664.734	2.05833	2.30552
913	667977	14	334.598	1798.94	145.958	181.551	2939.55	2633.11	57.2061	0	0	0	4.88988	2.84334	0.731281	1.67979	29.5836	3.22338	90.318	826.732	0.874235	12.7706	0.436899	39.9433	67.5341	66.5516	0.0184775	2.23932	6.31142	6.84166	25.2313	1.44796	11.6969	8.16644	1745.7	68.0185	172.09	1.69993	0.946224	11.1901	0.141195	0	0.439176	4.32334	0	533.769	1134.81	1.94788	4.65649
914	668601	18	104.1	1927.37	161.759	231.555	3068.29	2800.46	81.1311	3.41956	0	6.14209	1.3957	1.15158	0	2.43224	84.2879	2.39151	83.6442	178.144	0	1.35772	2.01157	125.271	54.0151	113.201	3.65953	4.19834	0.349087	4.03852	3.02624	5.84746	0.296143	3.72411	815.796	60.3741	292.252	2.34447	1.29939	39.0073	0.738838	1.19482	2.1319	4.75551	1.07976	479.64	941.626	1.75829	0.683839
915	668766	13	414.699	1247.43	87.1407	117.08	2171.13	2004.51	44.3685	0	0	0	0	1.27452	2.37995	0.946249	13.4154	3.1515	11.6689	477.574	2.56776	4.22363	2.00505	6.4853	5.03771	14.6252	2.43897	0	42.1502	0.213657	4.75466	7.10504	2.96246	3.9659	190.984	57.4293	120.436	1.03639	1.17479	8.6427	0.706889	0	0.365047	2.8453	5.73948	307.383	469.822	1.81051	1.36095
916	669571	19	1005.97	1375.32	82.0639	92.583	2316.71	2155.1	25.408	6.882	0	1.08072	1.31416	3.75309	0.547624	2.34853	35.6916	2.18754	8.02783	867.146	1.91849	2.54681	2.01992	144.158	24.636	34.3442	0.276018	1.13186	127.084	33.367	90.6261	94.827	13.3966	26.8191	909.939	295.565	1465.74	25.4658	3.29443	228.169	0	0.894714	13.7255	1087.14	0.688415	295.718	654.96	4.97613	4.62138
917	673755	15	446.207	1700.09	129.601	170.582	2791.91	2480.26	45.4748	0.84293	0.0639664	0	2.32217	3.33973	0.509414	0.371449	17.4579	2.77431	39.08	1410.58	0.792313	6.54006	0.43654	58.9775	38.187	24.5981	3.34293	1.80607	99.7493	8.1911	4.0023	30.8078	0.962305	4.25562	782.896	127.411	744.848	3.32437	2.72405	52.7048	0.10582	0.85263	3.05367	0.277931	6.93692	504.783	1057.86	1.9706	1.70054
918	674016	14	121.603	1208.86	105.922	93.2127	1905.79	1842.21	42.2911	0.331842	2.11068	0.185956	1.57181	1.05565	1.90561	0	21.6554	0	47.5272	593.033	0.957339	8.08364	0	35.2475	2.39678	1.79939	0	0	10.698	1.96538	20.4162	2.70022	6.69994	0.185829	310.312	42.4663	65.1627	1.19343	1.12225	7.87298	0	0.316269	2.84908	0.014649	0	231.991	525.846	1.34644	2.98049
919	674209	14	227.193	1018.95	64.3904	95.0694	2021.99	1869.22	33.1384	0.255132	12.614	0	0.405853	0	1.25178	2.25087	3.57056	7.43029	2.03897	633.886	2.17185	388.682	0.307031	285.44	26.3204	11.6879	0.764387	0	90.3149	1.18326	2.13647	1.7421	1.45083	0.25966	172.665	68.229	1475.43	15.7028	1.58011	7.6028	0.411963	1.45992	2.87499	5.01969	2.50873	309.881	704.665	26.0894	18.7706
920	674829	16	497.146	1650.37	105.008	163.685	2773.64	2622.75	92.577	0	7.04648	0	4.9366	1.50798	0	3.39153	4.36544	3.39436	0	197.314	0	57.0242	0.162499	175.397	25.6372	162.334	1.71028	2.57375	24.9171	4.13587	10.0764	56.83	3.02713	12.8569	337.133	151.982	1142.06	11.2588	2.99085	112.754	0	2.73957	1.45217	1994.79	7.59004	348.08	677.633	1.48268	3.66359
921	675632	14	212.074	1413.28	96.2556	143.325	2093.7	1837.07	34.1316	1.40018	3.08227	0	4.11675	0.591071	0.378244	3.01683	6.97678	8.83865	3.51386	747.39	0.956809	2.27604	0	13.5347	15.0624	0	1.29185	0	15.995	7.49706	13.5343	14.7985	3.49725	1.55866	564.483	108.2	272.827	0.130006	0.330399	64.7506	0.064469	3.32559	1.64637	10.9647	0	404.432	915.995	1.42785	2.08435
922	676084	14	167.944	1448.75	94.6688	138.274	2341.77	2118.25	19.0017	0	0	0	0.670366	0.189573	0	0	4.75834	1.84164	15.7973	674.385	0	6.2547	1.32416	15.5268	35.3595	18.3785	0.39495	0	82.0948	13.9662	5.23244	0.988878	0.471577	0.554453	502.766	62.0105	135.26	0	0.933479	4.54314	0.254357	2.60744	2.1581	0.571573	1.58773	340.43	633.494	1.82509	2.73121
923	676268	14	220.562	2051.39	131.242	190.231	2848.19	2702.55	28.402	0	1.19933	2.96944	0.542008	0.105731	0	0	0.8444	1.72535	1.56785	58.8108	0	1.07034	1.76759	108.684	49.5357	1.77388	1.06221	1.20783	2.80579	3.63859	13.0791	9.72149	1.37177	3.35227	241.269	37.4448	720.662	11.1986	0.0505882	4.93185	0	0.26141	4.70129	2.76299	2.07223	412.909	782.52	3.44533	0
924	677334	16	133.466	1464.25	101.927	114.324	2531.92	2398.67	33.9249	1.44417	2.77944	0	1.60207	0.180701	0	1.65705	214.699	34.5392	359.398	1320.97	0.343522	3.14146	0	14.14	147.244	0	0	0	0.433984	6.69072	3.99652	2.02834	1.22254	3.36218	1229.27	42.0059	141.967	1.00166	4.70568	2.19701	0.0829902	0.613507	0	1.6656	0	247.349	477.741	2.64984	2.04487
925	678159	22	585.464	1791.88	92.8541	121.604	3045.45	2639.95	28.2864	0.121808	0	0.779021	1.84319	4.76145	2.23623	2.55997	7.46409	7.97183	37.8994	745.517	0	2.88322	5.11379	178.751	3.94342	84.8531	3.89142	1.1897	48.6836	30.3417	37.6496	15.824	11.1839	24.427	2427.39	216.126	521.851	2.02639	1.04337	70.4215	1.48959	0.225624	1.76514	3.80845	16.9555	295.863	628.721	0	1.80717
926	679865	14	248.334	1320.49	61.7547	83.1402	2302.2	2026.39	18.5289	0	0	0.811331	0.453585	0	0	1.02062	10.2781	4.92913	32.582	572.755	0.398765	33.3774	11.3434	116.636	35.2813	69.4506	0.648373	1.07935	8.43988	3.22713	38.742	6.71295	3.80411	0	899.677	82.0261	154.734	1.82883	3.59847	10.1933	0.888456	0.299429	1.04712	3.88966	1.36344	273.22	435.116	1.027	0.522405
927	680000	14	181.314	1502.56	80.8956	148.485	2374.83	2336.08	58.7711	1.06793	0	0	1.72166	1.68778	0.821541	0.814181	28.269	8.68593	49.465	719.626	0	15.0088	2.41152	29.9325	34.7851	68.5981	1.7209	0	8.85911	16.0651	26.3911	2.2359	4.39303	17.3437	1507.39	115.646	16.4596	0.222485	0.49	32.0352	0	0.153378	0	0	1.9917	352.248	815.383	1.89056	0.574405
928	680788	16	344.194	1887.76	95.4125	149.886	2881.59	2806.92	29.4242	0	0	0	0.975531	1.99061	0	23.8552	59.6989	22.3394	186.227	1465.92	1.21653	6.05974	2.05488	183.655	59.6342	397.86	2.63839	1.91807	133.805	22.5386	45.8704	4.98012	0.220483	54.1547	2448.93	260.901	178.388	1.9125	4.12948	85.7949	0	0	2.30864	2.37562	2.05107	486.643	943.855	1.92768	0
929	680925	14	414.226	2298.65	166.252	254.445	3075.46	2914.76	93.1012	0.42958	4.10675	0	2.21884	1.48003	0	13.5766	221.846	1.17811	637.322	1118.05	1.35169	0	0.999375	527.984	160.397	592.214	1.19659	8.94712	128.015	13.1951	253.71	327.036	1.71644	1.57906	1622.85	476.184	1008.21	2.91268	2.56018	338.228	0	2.37769	416.45	5.21166	7.61502	1067.6	2058.37	1.52303	0.696634
930	683445	15	323.78	1698.43	103.573	130.195	2669.53	2546.14	44.518	0.131731	0	0	1.44964	2.73802	1.5298	0.171405	14.7353	12.8125	55.7683	1883.2	1.5581	7.58532	0.79326	71.5393	26.9692	281.248	0.63731	0.85715	90.576	21.6886	111.954	118.062	16.455	0	1821.64	188.881	466.749	1.72448	2.08285	86.1203	0	1.69955	0.198435	2.46694	1.09319	381.727	785.192	1.78622	2.80644
931	683941	16	335.683	2705.46	176.466	198.733	4114.29	3815.71	41.0287	0.833838	0.573987	0	0.281334	0	0	1.11975	82.1085	0.916924	274.957	1040.71	3.90035	9.82986	1.88245	112.704	72.1418	265.568	0.375046	1.10055	23.8112	35.7999	75.9763	26.1393	25.2583	66.7942	3944.95	388.918	426.221	2.89483	0	104.082	0	0.970601	0.149019	2.55286	3.42875	742.943	1505.74	0	1.81201
932	684647	15	153.643	1750.28	98.9592	170.014	2788.44	2368.08	57.5585	2.04444	0	1.73341	1.86269	1.53519	1.94472	0	28.9075	0.0265479	69.9372	692.423	3.45994	2.12978	4.97418	28.9815	41.286	453.087	3.75856	0.260479	34.2101	33.8212	22.0547	24.0378	0.663338	15.4316	1029.51	15.5938	36.8946	1.09324	2.11135	84.1149	0.377867	0	7.88528	1.57516	33.3708	590.874	1304.8	1.57316	1.85155
933	685004	16	163.315	1616.65	87.7405	130.826	2733.74	2627.13	21.64	1.36824	0	0.290819	0.545438	2.30527	0.261001	0.619831	17.0707	7.63968	48.1562	2229.16	0.93887	0	8.01658	7.88374	7.2075	108.11	1.47775	0	69.2055	10.4548	72.4556	7.1739	0.996758	1.01501	2327.77	133.46	129.994	0.654691	0	26.3031	0	0	0.0337588	0	2.61492	363.119	643.267	1.68527	6.25231
934	686067	14	88.5105	1399.69	88.0675	101.783	2155.84	1907.09	31.9748	0.363635	0	0	0	0.201614	0.616231	0	0.133081	1.78485	0	79.6772	0	7.69642	0.181985	7.15157	35.7434	0.681631	1.63113	0	3.0637	5.47017	0.69559	12.9018	3.26301	0.743311	53.9439	21.4868	126.669	3.85132	0.299351	11.6586	0	0	3.91881	0	3.3783	232.353	461.651	4.22327	1.17673
935	686391	18	162.789	1303.12	75.4645	108.63	2200.15	2058.5	50.5474	0	0	0	1.95197	3.14795	1.86236	1.04354	23.3647	5.67939	96.6157	538.221	0.32183	30.5454	2.8654	70.5963	75.5866	152.035	1.63538	1.03591	24.8197	19.0746	42.0674	13.5816	5.33289	18.0101	1401.44	171.864	249.702	2.3126	4.39487	32.955	0	0	2.40955	2.42779	4.86575	416.844	673.9	6.42243	4.43842
936	686402	15	386.589	1436.73	101.541	175.029	2503.69	2088.8	67.7425	0.41795	54.4045	0	0.255772	0	0	0.548625	212.782	6.06982	324.046	83.6975	0.282761	4.57059	0	0.103424	8.26741	57.6754	0	2.89626	54.0723	57.2983	57.7501	79.7106	22.7997	38.1078	2455.57	344.352	166.178	0.915086	1.82082	31.8103	0	1.95114	1.37332	1326.64	3.77118	357.288	659.164	2.82005	2.74748
937	687610	15	221.03	1878.03	125.982	123.984	3111.26	2769.62	57.0169	1.90381	3.19477	0	0.217656	0.224216	0	1.73722	29.9933	2.24541	46.5055	518.42	1.4662	11.3407	0	95.6253	6.37605	31.6838	0.177766	0	42.4288	2.2007	29.9697	46.6844	4.42808	0	1122.35	60.7446	248.045	9.16768	0	21.8004	0	0.240439	0	3.73194	1.35305	469.035	830.199	3.27935	1.31314
938	687616	23	868.268	2096.09	117.508	172.426	3360.47	2936.88	37.8214	0.985984	0	0	9.43496	2.09199	1.9311	3.65111	203.82	13.9099	400.847	1602.22	4.6182	13.156	3.5679	231.236	102.95	333.1	16.2786	0.881745	238.927	105.127	139.784	937.715	61.8482	107.636	3899.43	464.459	393.935	0.526627	1.69776	67.0376	0	0.479951	0	3.35641	0.507244	496.637	1018.21	2.69204	1.82802
939	688163	16	364.863	1612.29	126.913	128.21	2541.24	2381.21	45.5988	0.579524	0	0	1.93498	1.0386	0	2.60976	58.4099	2.36263	118.201	603.986	1.73079	0.207797	0.413453	103.557	173.407	171.107	2.95275	1.328	50.9303	25.1469	211.931	18.0678	32.7732	50.014	2063.28	219.986	215.75	1.84702	0.20426	25.9118	0	0.384904	118.801	1.5265	5.77445	325.772	562.45	2.00301	0
940	688205	16	277.73	1833.13	119.442	141.337	2923.74	2728.4	56.4471	0	0	0.197946	0.110967	0.778567	0.841973	0.809238	126.47	4.69812	350.213	556.014	0.150202	37.5119	0.179614	74.3148	79.7137	113.555	0.933488	0.193988	0	0	31.157	1.5367	1.67971	1.28992	1091.38	93.1927	150.561	2.49468	0.875046	8.49766	0	0	1.07632	0	0.201726	512.227	952.418	0.762876	1.58124
941	688680	14	232.861	2180.82	150.775	151.743	3188.3	2913.83	48.3877	0	5.09334	0	0.265318	0.788617	0.460383	0.382013	135.849	1.31598	224.261	757.518	0	7.40809	0	79.8443	140.809	140.582	1.69408	0.0831766	51.9984	3.88934	7.19967	16.6808	1.51554	0.280556	596.985	94.51	516.245	2.905	2.56487	80.62	0	0.528872	11.1064	2.65015	6.99452	554.429	1259.08	2.27811	2.57274
942	690411	17	388.559	2282.91	152.325	203.49	3728	3165.7	34.209	2.94835	9.11349	0	0.885457	3.02466	0.0778578	0.156171	97.8115	9.42325	179.098	1377.54	0.438943	15.9772	2.7195	208.944	111.711	36.3558	1.93166	1.80688	92.9954	15.6319	214.267	17.9765	7.98982	3.01098	2131.49	176.528	678.676	3.74013	1.50672	2.31042	0.586114	0.557947	0.595796	9.46548	3.19664	636.364	1052.35	3.88286	1.66405
943	690446	14	474.771	1410.21	123.174	132.438	2376.9	2284.07	68.736	0	24.5005	0	0.209432	1.35343	2.17322	0.457048	23.5242	13.0142	74.9175	591.269	0.634451	4.20944	2.11675	108.816	64.7305	326.507	2.7739	0.312979	17.4009	8.76496	19.2931	459.383	10.328	17.6466	1370.86	77.9249	445.302	3.10023	0.418938	50.1847	0	0.185814	6.63754	387.472	2.05581	460.345	992.386	1.48263	2.01979
944	691420	17	467.614	1159.44	106.052	155.718	2367.29	2034.18	78.993	0	2.2581	0	0.489707	1.40627	0.0190125	4.11589	53.6513	6.76549	137.179	1199.54	0.983285	2.4343	1.98062	178.059	15.9813	181.957	0.19369	0	188.389	38.7412	97.6431	25.7365	14.1749	10.2421	1559.03	188.135	897.46	2.00118	1.00972	49.552	0	0.476808	0.771993	3.25659	2.36443	273.682	459.109	4.68764	3.2866
945	691522	18	138.069	1318.62	98.6996	100.862	2173.23	2010.35	40.7418	0.118808	0.30709	0	5.93206	2.87769	0.529853	0.340499	45.4178	15.8095	74.8821	727.831	0.803031	15.5976	0.543807	123.666	22.5686	117.254	0.203937	0.616157	147.929	12.0211	6.82196	1.62625	2.14172	2.39099	382.507	44.1411	152.37	2.14499	0.847206	21.3639	0	0	3.26997	3.34733	4.49049	396.888	642.339	3.43315	3.63864
946	692097	14	183.295	2302.92	163.795	191.805	3127.27	3051.11	76.4691	0	0	0	1.10016	0.0414665	0	3.91015	14.6098	1.2509	0.0196017	789.479	0	0.726624	1.97434	9.34783	7.83131	22.2512	0.861291	1.77465	1.15755	13.0622	4.24362	0.754284	0.118362	10.7323	921.639	62.4728	99.6917	0	2.44635	17.6146	0.426871	0	0.432681	0.880893	1.68518	403.757	698.72	0.962542	1.53647
947	692438	15	186.217	2098.09	183.476	169.117	3417.41	3000.4	29.2423	0	1.97311	5.71793	0	0	0	1.83538	41.2266	10.6546	76.6247	342.167	0.876116	22.26	0.0431843	81.5849	41.3576	0.842691	0	0	9.88323	1.75204	7.14244	3.6204	2.75812	0.176124	220.721	63.7707	388.745	1.42553	2.29306	9.80735	0	0.978364	0	4.32425	4.26191	290.003	615.745	5.75441	0.417542
948	692810	15	247.857	1491.07	108.466	130.601	2573.17	2486.63	92.3294	0.80137	25.3189	0	1.41127	1.45513	0	0.158788	23.8385	1.90485	77.4024	104.859	1.35199	0.440618	0	58.7084	97.1441	8.77271	1.99763	0	1.78988	1.94169	15.8775	2.99944	0.888582	5.01604	677.138	45.943	166.575	3.29121	1.65183	12.3199	0	0.300157	2.54756	54.302	5.10455	218.449	450.937	0	1.39719
949	693262	16	282.869	2609.42	230.125	259.469	3765.77	3551.46	65.6286	0.976212	792.261	0	0.076404	2.67303	2.60589	3.02361	85.7338	8.94211	102.955	731.557	2.12779	10.9767	0.219233	59.083	37.6259	94.3604	0.930488	0.32463	98.5769	27.572	14.5388	112.772	1.26148	16.6525	2575.05	73.0055	177.788	4.18688	2.71439	70.5615	0	0.380852	4.14574	1015.27	1.16864	955.257	1888.54	0.359269	1.71308
950	693630	19	225.964	1531.43	103.381	188.963	2731.25	2580.04	57.2352	2.78845	6.01117	0	1.98682	3.4214	0.302307	2.81741	35.3321	13.2177	15.8336	783.619	0.141471	23.8784	31.4126	12.9501	114.793	247.657	0.30327	1.69183	29.5356	46.9495	18.9983	8.99473	7.29996	22.1574	1070.57	62.9132	9.01258	0.191344	1.15616	58.5907	0	0.92765	2.1319	5.87469	10.0143	478.306	935.851	5.66797	3.4659
951	693684	15	312.097	2398.84	139.387	165.875	3659.8	3378.33	57.5967	3.32112	0	0	2.80562	0.0960462	0	3.50712	27.0048	1.69409	70.237	571.318	1.84238	2.84137	0.312376	53.9929	19.5384	186.536	0	1.15303	12.177	5.95762	23.6169	55.1349	1.39442	11.1923	2031.92	156.963	171.229	2.17303	0	31.6917	0	0	2.64583	0.339695	6.09119	719.945	1323.45	0.942986	0.426021
952	694238	17	266.4	1405.62	133.196	112.814	2262.11	2071.97	32.4288	2.66515	1.34287	0	2.40433	0.343553	0	0.239764	0	1.71272	0.61027	130.904	0	19.8158	0	5.25448	38.6057	1.91437	0	0.363297	12.9117	2.49454	1.10214	5.71865	1.64071	1.97634	113.769	0.755359	115.949	2.95109	0.634919	5.36121	1.58266	0.324014	0.186792	7.28111	0.0429702	339.695	585.523	0.0309746	2.2479
953	695464	20	497.651	2872.38	302.923	213.3	4152.97	3967.53	128.92	0	1.26796	0	2.90892	0.968934	0.928482	1.92307	113.222	2.99067	335.812	2314.78	0	0.867942	6.27323	189.994	33.5975	277.33	1.05051	1.24457	226.68	85.84	97.5859	87.8572	15.6297	39.4045	2505.59	315.877	451.497	5.31747	1.44862	185.948	1.22061	0.481423	2.91546	1.11052	3.4601	808.883	1797.54	3.62545	2.40928
954	696095	19	722.16	1040.3	52.5863	126.199	1792.86	1717.72	47.0897	0	0	0	1.47021	2.05627	0.943682	0	38.4767	12.8212	76.5817	198.004	1.95413	2.0014	0.812387	49.068	13.1262	8.72972	2.85541	1.42851	103.88	60.5027	51.3522	360.693	26.687	13.3782	812.959	436.376	654.842	1.40538	0	111.249	0.778898	0.640815	0.686418	0.106411	21.9617	300.852	474.439	0.645518	0.416083
955	696894	15	151.063	1506.18	104.797	148.327	2405.04	2329.56	75.9111	0	0	2.27133	0	0.037043	0	1.83431	39.2746	2.25805	81.5866	1112.82	0	55.8151	1.01871	81.9007	40.7622	13.5735	0	0.729283	3.92754	4.33654	42.9471	4.14811	4.2408	4.76011	375.831	41.242	428.511	3.44259	3.81285	5.10655	0.421139	0	0.760882	2.89607	3.18697	404.373	894.969	0.948172	0.390086
956	697362	16	294.771	1591.24	78.8175	103.486	2682.11	2326.46	21.7699	0	0.319516	0	1.4946	0.750752	5.39086	0.59479	24.5855	6.36412	46.0954	907.303	2.05634	7.51791	1.34585	4.56521	73.8564	39.8291	2.88601	3.7798	42.2159	14.4587	14.1153	42.3302	23.2811	2.94145	589.122	109.97	525.672	6.96998	3.18903	27.1126	0.919891	2.32256	0.258892	1.9957	0.0803422	443.604	832.064	2.08629	1.81263
957	698502	14	122.045	1261.61	89.533	125.085	2182.02	2041.25	58.6309	1.83812	4.69499	0	1.16084	2.43376	0	0	15.3543	17.9206	28.9183	511.309	0.442039	17.7791	1.40629	77.3328	100.104	6.99007	1.85468	1.22448	24.422	11.5255	15.7096	0	0	1.5845	290.425	71.137	267.822	2.21959	3.28754	2.93367	0.498488	0.436186	0.276452	1.43978	1.19028	288.756	641.099	1.39779	0.700652
958	700964	17	405.464	2065.44	161.178	179.044	2873.16	2793.12	53.4275	1.81554	4.4458	0	1.75425	1.11384	0	0.655036	19.8271	4.71205	69.6371	316.451	0	0	2.9355	4.82485	7.37379	81.7615	1.02645	0.465225	4.68445	0.196964	56.7869	20.6681	0.085053	9.14094	1939.2	46.6739	143.014	0.444007	1.95279	14.3888	0	0.957483	0.392861	0.504298	1.974	433.158	855.003	3.71132	0.270503
959	700966	13	152.995	1630.89	113.18	183.477	2355.26	2182.79	51.3371	0.456533	11.93	0	0.0490384	2.59607	0	0	9.92303	1.4762	68.3585	1154.81	1.8659	8.32803	1.19531	75.4281	15.5414	175.204	3.40858	1.75121	69.7818	10.2972	52.9964	137.617	1.55821	15.0136	1674.66	86.5032	399.786	0.0697691	0.896161	61.4365	0	1.23163	2.21934	2.93618	1.29618	489.869	950.389	2.68952	0.0322505
960	701922	14	266.915	2043.18	147.359	184.061	2849.12	2647.57	59.2177	0	0	0	6.25116	0	0.118337	1.91175	2.39597	5.3806	79.9391	329.346	0	14.6304	2.33864	9.75494	2.80679	43.2725	0.0803519	1.77122	13.1693	1.99378	1.87107	10.2425	2.16407	2.05724	1428.71	83.7702	121.851	4.1496	0.33913	32.7266	0	1.58587	3.48608	2.45484	4.75288	338.549	721.673	2.04653	1.768
961	701967	15	293.024	2354.51	163.139	190.96	3177.01	3098.99	57.5525	0.365397	30.0085	1.48656	3.2525	2.33198	0	1.3624	61.8647	0.637543	58.1748	1083.42	1.93694	5.91567	0	17.266	106.212	141.859	0	0	2.6384	1.80468	68.2171	43.7107	6.13016	16.9014	2281.3	209.476	340.063	4.20773	1.34609	50.5271	0	0.224701	2.44231	904.134	1.5187	481.63	1013.13	2.10899	0.20347
962	702768	16	127.301	2031.7	131.517	144.501	3231.44	2826.66	42.0505	2.98796	4.08958	0	0	2.62339	0	11.9081	115.706	12.0836	294.685	1489.32	2.3146	4.23203	2.15704	143.365	99.5165	56.5892	2.74443	0	124.772	40.7216	127.725	51.4135	19.428	0	2809.55	443.017	543.632	3.3269	2.85146	266.553	0	0	1.95685	9.67929	4.21517	613.018	1484.94	0	1.57669
963	702899	19	470.533	1570.88	119.78	183.543	2559.47	2266.42	70.0987	0	0.188231	9.55023	18.4045	2.11414	0	0.285255	78.5232	1.34098	217.614	291.796	0	3.66541	3.0489	86.6315	195.459	319.187	1.27776	0	30.6066	11.7068	86.4769	7.26901	9.84787	1.81196	2034.79	147.008	94.8515	4.11202	2.60737	80.5218	0	1.54663	4.19732	1.1775	3.66595	400.875	750.1	3.20255	7.09653
964	703424	18	221.643	2571.43	190.934	280.058	4085.66	3764.68	126.887	2.46937	0	0	2.52328	0.0525034	0.476425	1.86795	36.2737	5.00935	177.817	983.852	1.82429	1.90885	0.255934	70.9528	186.547	106.933	6.36478	0.662018	40.348	30.0803	7.85048	73.6513	7.15714	7.83295	1670.39	74.9968	348.643	0	1.96411	47.1556	0	0	7.45241	6.31321	5.41047	596.254	1220.2	0.655126	1.14182
965	703737	14	237.935	1638.2	131.809	141.481	2477.78	2298.44	66.8192	0	0.11387	0	2.85641	0.173143	1.64782	1.34589	36.7785	5.83199	91.5584	580.142	1.07926	10.1236	0	13.8036	22.27	87.9066	1.7082	2.23126	15.0313	9.85274	52.4087	3.74021	3.16817	2.21872	1283.95	100.248	113.192	0.00389469	0.145041	84.0099	0	0.717623	3.06647	3.61872	1.99754	359.832	739.747	0.903428	0.272545
966	704594	20	423.48	1462.72	126.5	154.464	2343.12	2244.41	55.5159	0	0	0.684785	16.0892	2.00797	1.10458	2.72818	31.5262	3.23694	58.213	903.941	1.94197	32.7214	2.81315	90.8911	14.4394	167.4	1.59823	2.89651	91.8871	18.9069	48.2401	0.305505	9.36647	10.5234	1249.06	85.9107	490.59	4.03302	2.0428	79.8973	0.122374	0	11.7375	10.7583	6.97333	390.865	646.373	6.94898	4.26488
967	704661	14	426.623	2142.27	170.339	288.561	3023.3	2820.58	99.5546	0	5.53342	1.58368	2.31423	0.418529	0.410132	2.20228	31.4588	3.48272	178.591	1843.08	0.844989	3.66825	1.81141	91.7272	14.2955	108.52	2.84306	1.72095	33.4074	63.7228	39.7757	152.932	22.7693	24.4703	2396.92	14.767	270.534	0	0.397541	166.2	0	0	1.34106	0.53057	1.20004	752.702	1600.32	0	4.34378
968	704715	16	401.058	1645.86	121.117	107.823	2712.22	2501.43	46.2023	1.20369	17.844	0	1.53862	0.739125	1.46287	2.70279	82.6123	10.3337	101.339	730.95	2.99227	37.8571	0	213.209	55.2877	1.72247	1.28372	0	51.4164	31.4394	18.5763	29.4508	1.06834	9.17231	698.031	224.67	470.15	0.796989	1.85504	104.593	0	0	0	0.880085	17.0761	392.67	726.32	4.44875	0.206832
969	705158	14	458.606	2122.36	140.487	162.807	3038.22	2891.38	55.2833	0.598267	1.02245	0	0.727618	3.44866	2.85408	7.26012	65.4221	1.64092	180.504	938.528	1.44819	11.5224	0.364745	66.0453	32.7927	68.6025	2.24446	3.55102	201.625	4.78713	29.3545	0.236771	0.568141	1.72232	868.338	154.656	430.49	2.7372	0.174061	72.0763	0	0.277525	1.52392	0.579138	3.12332	506.28	968.272	8.89622	0.203291
970	705345	17	213.147	1834.88	117.142	195.959	2932.89	2675.03	42.3289	0	1.99452	0	0.0213378	0	0	3.68545	105.49	1.94016	178.289	1171.47	0.282384	1.20786	0.232081	79.4051	47.6422	27.1815	2.59807	1.07728	56.468	5.10637	69.2987	41.4805	2.76198	11.1949	2774.52	116.486	290.351	4.66668	1.3627	60.4669	0	0	3.65378	0.672395	2.5739	359.37	806.972	2.70653	3.05086
971	705473	14	100.739	1451.09	124.196	182.697	2402.77	2176.38	66.4963	1.30636	2.75723	0	1.00548	0.0919346	0	2.65006	12.1343	3.66357	21.0172	383.015	0.73358	11.9353	0	23.5627	31.0142	1.67741	1.73326	1.84601	13.0645	5.69685	5.57873	11.6371	1.56243	2.39578	351.776	38.2902	182.44	0	0.969047	12.3253	0	1.25462	2.8451	2.1993	3.4842	256.68	540.296	0.577582	1.94305
972	705490	16	513.29	1584.49	91.6575	154.606	2601.82	2604.08	65.089	0	3.09551	0	0.031959	7.49922	2.49018	0	4.41838	6.59665	24.0577	1300.29	4.24914	2.70885	3.68838	128.828	85.9546	394.845	0	0.874788	398.981	63.7955	36.4098	107.602	17.4778	0.171315	712.3	326.174	525.465	15.3029	1.53489	340.51	0.739544	0.534191	1.93246	3.9415	65.6659	314.855	619.734	1.99921	4.26633
973	705560	16	388.481	1581.12	126.984	121.515	2771.91	2449.53	52.2316	0	11.836	0	3.32149	3.80113	1.82533	4.05535	60.8904	10.9566	64.1624	2817.3	1.92803	47.4051	3.53464	76.2478	5.09968	91.3862	2.76579	1.45485	73.2214	3.63028	72.8095	3.92766	2.04092	3.76898	2465.27	222.23	826.503	1.66849	0.0124167	60.3097	0.619534	0.360657	2.59624	2.01986	3.65264	277.044	463.71	4.79802	0.843123
974	705706	16	68.0081	917.729	50.4299	64.7283	1494.05	1362.76	13.3739	3.84638	2.56746	0	2.37155	0.980222	0.917184	1.74683	17.4666	3.93942	20.9761	159.571	2.59982	0	1.14676	31.0299	2.60044	18.7454	0	0	11.8227	2.83192	9.71913	19.5589	2.53959	1.67295	292.071	21.1465	75.4248	2.57142	0	17.7443	0	0	0.205253	1.13986	0.907264	209.031	388.065	0	3.43901
975	706597	15	145.443	1295.59	80.9587	110.015	2287.13	2040.15	20.4413	1.32236	2.86738	1.71043	1.38435	4.16709	0.612341	0.259508	17.9926	5.4056	35.4708	791.556	0	4.40108	2.20297	126.674	22.9684	1.24947	3.85535	0.558056	11.1981	30.4625	12.4074	6.90285	3.58948	13.1384	939.018	35.3653	230.642	7.47092	2.01111	54.0766	0.377389	0.100721	0	0.948829	2.0933	277.787	544.753	2.37876	1.52932
976	708014	15	164.875	1653.73	89.7131	104.661	2577.3	2500.38	54.0986	1.03307	0	0	6.17576	2.68442	3.36094	2.02666	7.51305	3.64494	6.19054	984.103	0.966989	4.28516	0	1.93419	7.12281	62.536	4.21974	0.742013	58.8378	27.8265	1.5065	8.01152	7.86352	0.371557	314.875	40.6479	74.9983	1.87842	1.43538	42.507	0	1.05329	1.17496	7.32528	15.7255	364.964	659.811	1.20624	2.55352
977	708195	18	259.27	1049.03	89.2186	122.661	2059.24	1811.76	30.8279	2.56468	0	0	1.41491	3.06269	1.871	9.48916	42.847	6.79895	77.8884	640.131	2.35219	11.2815	10.9547	62.3941	6.40486	81.8852	1.0943	4.55801	33.8507	42.484	89.3767	6.34478	26.0142	24.0262	1547.91	298.731	408.913	4.01195	2.43056	91.7317	0	0	3.51961	7.68137	3.48387	202.779	640.325	0.0478928	1.90857
978	708516	13	671.031	2244.55	159.445	307.324	2965.78	2797.07	33.6638	0.170666	0	0	0.899024	1.90635	0	1.36629	3.57537	1.57665	7.73003	999.202	1.56198	2.68264	0	55.5735	6.95888	17.1232	1.71947	0.961182	131.614	27.3988	6.17789	1.23493	1.01524	1.47151	1377.87	37.5976	536.553	2.10266	2.73857	60.3664	0	0	0.0674132	0	2.13662	530.774	991.249	2.80968	1.48214
979	709869	16	491.527	1561.52	101.863	151.114	2688.46	2404.07	18.4394	0	153.864	0	1.69393	1.18842	0.740542	0	66.9482	4.09079	46.3412	31.118	0	0.693086	0	19.9484	31.537	2.49872	2.17055	0.413972	12.4061	13.3138	33.6322	35.4579	6.26979	11.9472	682.007	247.778	416.642	1.0625	3.4693	125.023	1.03538	1.55606	0.697531	2725.78	29.8788	430.507	791.402	0.833315	4.15792
980	710125	17	150.67	1320	84.6038	87.9333	2367.07	2175.41	32.2663	0.78029	4.78996	0	0.653941	6.1153	0.324699	0	29.4713	1.79211	44.6256	189.661	0	5.67147	6.71331	76.7089	58.283	161.88	2.70489	2.84376	35.3945	11.3962	91.748	38.7216	1.72469	7.38362	1024.72	67.3388	66.6959	2.09285	2.76657	9.34186	0	1.17858	4.38487	0.927767	2.37204	287.088	586.367	4.53745	1.82122
981	710146	15	176.897	1890.88	111.388	186.144	2787.42	2536.28	25.0013	0.373578	0	0.234462	0.00913523	0	0.355766	0	10.588	0.534826	1.31482	312.753	0.31173	0.197242	0.89401	19.9714	28.8963	2.03463	1.65106	1.55142	2.90177	2.18277	3.02176	4.56137	5.56412	0.33905	219.551	119.08	422.151	6.87669	3.40779	6.45769	0	0.76453	0.186639	75.7119	2.709	316.999	664.498	3.24835	2.73842
982	710209	17	106.881	1471.75	77.4007	152.097	2498.06	2218.68	28.3713	1.20499	0	0	0.565793	1.71643	0	2.89219	40.296	17.1138	36.2344	470.414	0.789302	12.9732	1.1399	118.745	31.9519	43.3255	0	2.05948	28.9981	4.46223	7.58473	7.12402	3.3403	1.9013	406.611	45.1553	590.409	2.3334	0.72585	13.4304	0	0	0.438404	1.4659	4.55942	261.249	537.393	2.7206	0.0471472
983	710753	16	249.228	1335.55	93.4735	104.853	2262.08	2061.23	43.7213	1.14951	116.307	0	0.711534	0.437354	0	3.67852	59.3927	5.54972	31.2785	55.9285	0	17.9445	0.833885	26.0304	27.203	2.01652	0.906761	3.48536	0	55.9216	90.4188	81.68	13.0133	42.2981	2050.68	134.264	122.632	1.68001	0.767838	2.34609	0	0.686098	1.72303	1451.81	3.69252	327.937	571.383	2.97744	0
984	711275	15	187.438	1223.58	89.2557	82.8566	1961.21	1860.51	13.6847	0.88417	0.534068	0	1.91548	4.96623	0	1.23905	51.5453	0.356433	81.863	233.873	0.515705	1.85632	0.873687	9.91283	53.8819	1.23763	0.864535	1.50493	4.38996	11.3444	71.487	13.5911	1.08957	16.3167	1555.64	102.229	216.371	0.615478	0	35.1811	0	0.234462	0	0	0.298068	297.258	630.289	1.08658	0.25232
985	711594	17	150.778	801.618	63.1453	87.9614	1428.64	1363.63	48.0771	0.726067	2.30932	0.766709	1.34328	1.28445	0	1.31756	77.6644	4.35847	106.867	591.093	1.60595	12.9863	3.72988	45.2815	57.0078	26.3658	0	4.70896	25.166	5.62914	34.9813	3.50211	5.5951	14.4674	861.434	38.1634	92.7479	3.83625	1.72372	71.3801	0.8384	0.242282	1.29667	3.56156	2.84285	281.297	628.208	3.23064	1.83383
986	712675	17	270.555	1688.22	117.069	132.803	2500.03	2292.16	47.0595	0	4.28727	0	1.38457	2.81753	1.35678	0.312372	42.8927	1.14835	19.3108	116.92	0.0643531	19.651	0.558519	11.7377	39.7255	22.613	0	1.07209	3.49187	26.9034	0.577913	53.9469	2.74587	8.57325	469.935	71.9756	209.994	1.5585	0.0993222	12.8783	0.423561	4.77417	3.7206	1472.06	4.07013	392.89	696.48	0.292728	1.86405
987	713027	14	255.078	2089.66	203.705	252.24	3613.91	3266.15	84.7734	0.200624	0	0.858929	1.63398	9.75027	0.494435	14.7649	31.9236	22.0603	144.79	1888.36	7.88636	20.199	6.57177	300.156	457.74	155.669	0.165162	1.07141	105.697	8.34976	49.5873	16.509	6.21383	8.91362	2500.05	289.052	565.079	10.7935	2.72861	153.788	0	0	4.44575	1.21202	0.0582163	819.473	1714.86	1.23984	1.45997
988	713198	16	460.692	1709.92	133.417	150.237	2618.74	2616.35	41.2994	0	0	0	1.61855	4.30604	1.2936	0	8.81776	0.909067	21.127	905.018	0.682494	11.7952	1.24232	71.2416	34.4519	6.42908	1.86798	1.80769	51.8446	16.2219	4.00537	0	3.43642	0.0113867	316.689	83.1052	237.133	3.54963	0.573031	34.0594	1.78724	0.261575	1.15884	0.327824	4.25738	421.501	862.07	0.382463	0.138203
989	713377	17	245.198	1306.14	90.8075	121.367	2415.78	2132.84	42.1453	0	0.526449	2.14832	0.856223	3.3575	1.70875	5.4084	128.278	6.74802	178.068	621.121	0	21.5681	1.51488	104.645	36.5946	85.9344	1.76487	0.0435129	14.6743	42.8133	23.4182	13.4525	6.25414	18.6118	1613.88	9.4016	39.1442	3.08337	0	26.1291	0	0.705002	1.96833	8.85638	2.08971	295.706	760.844	4.54541	1.79279
990	713406	14	318.087	1485.62	97.1661	100.401	2510.61	2225.93	31.5393	0	0.945965	4.71428	2.60172	0	0.19139	2.06746	12.8801	0.248606	11.8075	373.343	0.803258	2.19331	0.527382	29.5604	26.8787	103.799	0.286316	0.315441	0	12.4659	0.967219	1.56019	1.83021	0	90.6734	47.9962	297.423	0	2.10216	53.7546	0	1.45593	6.99917	52.1218	6.46099	372.606	714.763	4.5033	0
991	713470	17	371.929	1063.22	109.207	111.829	1972.05	1794.56	55.1468	0	5.7237	4.95158	0.238343	0.953681	0.130138	3.56518	27.4685	10.5943	25.4497	1331.75	0.904761	13.8973	0.38537	34.7494	231.897	20.4525	2.52751	0.522493	7.62282	18.7468	0.0578559	7.91057	4.11007	2.35168	342.108	66.4274	20.5151	1.63349	1.87819	26.0718	0	0.358421	4.43862	7.05113	4.32571	502.634	1034.26	0.666622	4.27858
992	714568	17	166.839	972.73	46.9379	75.9366	1669.36	1658.82	22.9355	0	0	0.907244	3.23785	0.247591	1.11085	9.86592	86.9622	12.4062	236.825	934.907	0.456702	28.184	0.298092	117.32	94.5296	137.932	10.9747	0	133.797	97.8314	284.461	69.302	52.391	96.1076	2453.35	490.483	551.684	0	6.79289	137.044	0.437202	0.623561	3.46891	0.536728	3.00664	256.472	625.813	2.57826	6.59437
993	714648	14	372.584	2461.35	164.168	294.326	3392.68	3177.58	91.2332	1.30759	0	0.365047	0.433022	1.39486	0.848937	1.63711	17.5828	10.1726	89.1281	715.771	0.847279	1.87887	1.55929	72.0281	93.7302	194.941	2.15636	1.18156	23.6599	5.80353	79.4705	0.336036	1.66181	23.6526	2416.68	253.773	315.458	4.71936	0.346155	31.9001	0	0.803748	1.22004	1.88779	0.759388	892.975	1762.28	0.102565	1.54687
994	714744	18	285.879	2380.94	146.679	197.377	3750.9	3538.31	50.3138	0	3.28674	0	0.213695	1.59876	0.0832383	2.16113	183.405	2.41657	437.686	1110	1.23559	0.50655	2.45451	241.97	93.2313	152.38	1.03175	0.054384	55.7703	42.1805	59.2109	166.874	4.75235	23.8444	2210.41	259.339	667.869	4.20325	2.90694	45.3153	0	0	1.46803	2.60222	0	852.047	1699.37	3.46265	1.05971
995	715495	19	209.178	1280.51	75.8944	104.22	2313.81	2118	59.8518	0	0	0.919986	1.40973	1.38559	1.83082	2.98329	42.3109	0.155904	95.5363	893.131	2.35355	23.1899	3.16422	120.026	4.22303	328.066	0.741453	0.948497	141.907	2.193	12.746	37.2683	3.78733	0.849459	935.097	51.5773	85.1381	5.92286	3.61086	21.2081	0	0	0.886544	1.08839	3.36985	510.4	769.182	2.59088	1.16241
996	715540	15	221.519	1431.76	88.3113	103.793	2483.08	2291.23	23.8143	0.127786	8.4422	1.81964	1.82492	2.41879	1.23711	0.545182	125.056	16.6737	217.396	945.691	1.75845	2.75298	0.672988	57.9171	37.9659	139.158	2.43698	2.71333	93.6008	21.2402	126.138	62.2965	8.14856	22.8404	2151.36	159.122	260.461	2.34247	1.11647	49.9271	0.300688	1.31231	1.06256	2.80523	2.22968	391.564	783.181	1.24497	1.3973
997	716039	18	120.323	689.38	42.0396	64.122	1206.32	1089.08	43.8358	1.33502	0	1.91376	4.924	9.14992	1.12948	28.076	30.9594	18.6826	95.2086	855.711	3.8191	15.8503	0	38.3967	154.077	34.1658	2.21374	2.04327	59.1044	31.7914	35.1573	12.8425	7.5951	6.24437	697.063	63.8567	60.989	1.18725	3.36717	65.1727	0.514003	0.831986	26.137	76.1935	0.276708	339.052	611.959	4.91241	3.52787
998	716728	20	373.195	1918.36	156.103	150.415	3089.17	2834.24	32.7045	1.24924	32.4927	0	3.49375	0.836084	0	0	55.6385	8.25107	137.179	564.04	3.37571	25.223	1.57787	47.4403	75.9369	158.326	1.67702	0.706261	87.1085	5.58611	117.29	46.1638	4.5956	17.1085	1628.75	137.918	181.098	4.52577	0.345149	41.4926	0	0.212013	3.2669	420.807	4.09952	496.712	1074.36	5.16312	1.98201
999	716926	17	624.397	2247.55	162.905	191.164	3131.59	2945.35	31.1749	1.6788	0	0	0	0.301854	2.27378	1.3767	11.9862	1.64495	40.2826	1202.99	0	0.535773	1.16096	250.312	54.1286	113.652	0.838102	0	91.4228	28.8499	28.1398	31.8176	3.564	2.17534	615.816	120.752	984.441	6.58431	1.49163	91.0883	0	0.495166	2.56816	1.60035	7.40398	475.816	921.075	2.71632	2.46567
1000	717043	14	206.355	1657.87	146.549	210.234	2554.53	2420.49	77.6559	0	0.112318	0	2.21414	0	0	1.31017	46.5	1.92062	64.737	343.879	0	82.0086	0.787302	44.473	59.1598	0.698738	3.22777	3.37133	60.6994	4.00183	301.949	9.36592	7.20163	71.7489	2705.02	339.542	523.155	4.68216	1.03863	79.3507	0.734883	0	0.540437	263.038	2.07058	282.835	819.504	0.165688	1.26163
1001	718308	15	344.711	1443.86	119.898	141.565	2332.7	2247.95	77.1898	0.23415	0	0	2.39105	3.61816	0	1.26402	85.9665	0	275.119	1092.86	0	0	1.54461	175.698	25.9562	160.803	1.72995	0.789135	150.438	66.2436	85.813	19.2415	12.2645	10.5209	1556.11	240.7	531.313	0.863169	2.50881	165.161	0	0.471172	1.23006	0.801187	9.40567	360.164	723.408	0.594778	2.5236
1002	718697	18	275.844	2085.18	140.564	131.681	3103.23	2908.71	56.4663	0.602782	1.34836	0.726712	2.20636	3.76263	0.67552	1.44385	1.91385	2.26382	6.32939	1169.6	1.2535	14.6805	1.17273	117.644	62.8828	40.47	1.52096	1.59324	117.807	4.07152	22.9929	37.0524	1.43139	3.18162	512.352	156.985	388.746	8.91661	1.05807	122.537	0	1.20594	6.39407	160.591	3.46204	526.734	1189.74	3.51917	3.29702
1003	718860	14	202.004	1557.86	119.982	151.005	2129.69	2123.91	71.7864	1.53016	0	0	1.21212	3.5425	0	1.79881	6.48892	0.550563	23.3264	244.273	1.42762	2.83557	0.850261	11.2709	25.6772	65.9414	3.35686	1.80882	37.5496	29.5494	47.6758	7.98529	3.64221	7.13756	719.848	134.095	388.132	6.54084	0	35.1785	0	0.318133	2.57057	0.946934	18.0756	321.09	748.982	0	1.87218
1004	719840	14	493.827	2426.29	205.562	277.794	3262.15	3080.21	80.1037	0	2.04522	0	1.92958	2.31714	0	1.30854	5.02737	2.5473	34.6519	1885.16	0.286545	24.7837	0.489044	277.951	6.02054	17.3889	0.477427	0.914166	82.4968	18.4872	2.02426	18.1937	1.65969	5.45176	1698.95	161.652	467.962	3.34962	8.51471	45.5716	0	0	0.18003	1.47945	5.95693	739.877	1388.89	2.15417	0.000442706
1005	720016	16	161.618	1460.41	88.8819	91.6999	2442.66	2249.29	58.9705	0	0.399154	1.05081	1.86912	3.76695	0	5.31831	54.5349	8.37566	120.527	1174.78	0.334241	8.05019	3.8204	61.7887	131.407	120.806	0.78023	0.411972	2.68629	4.25743	22.3856	3.54203	1.05645	3.16298	648.299	22.7386	38.4849	0.145678	1.07383	33.6057	0	0.298832	1.69201	0.351037	3.94872	338.791	779.168	6.18967	0.510738
1006	721009	15	209.519	1515.06	124.539	136.61	2553.57	2330.28	55.2547	0.695543	1.19243	0	10.002	0.17631	4.0511	1.88375	48.6028	3.75739	93.9408	493.283	2.47139	14.8973	0.47018	50.0681	27.4601	108.919	0.899371	1.07465	9.95654	3.36889	25.6861	8.16928	2.75295	4.85781	698.857	14.1812	85.2096	2.13092	1.54966	12.7566	0	0	0.0645752	3.60766	2.61128	329.69	717.384	2.07743	1.82776
1007	722923	15	509.26	1615.74	103.534	132.024	2832.52	2369.68	22.562	0.0827384	3.21885	1.08595	2.39615	0.349904	0	1.59458	3.25224	2.68503	6.4445	469.541	1.88468	4.01997	2.98584	33.5692	45.9439	32.9686	0.0865751	0.279056	45.6015	0	31.7839	9.2939	3.72732	0.104534	639.634	87.3429	323.949	1.59502	1.72771	16.7801	0	0.268477	0.765716	114.653	6.26236	250.324	567.132	9.5774	0.720632
1008	723010	16	85.7699	946.009	74.1125	75.3551	1723.24	1455.2	7.27886	4.53248	0	0	3.26285	10.9615	0.4374	3.75195	59.8643	28.0231	156.128	936.818	7.31728	30.8948	4.90669	180.841	18.7967	162.071	0.823051	0.454083	41.4	28.3753	116.417	170.864	0.890588	1.93474	796.767	192.015	330.212	0.896302	1.48904	66.6023	1.35292	0	0.145145	1.17903	0.264381	341.935	649.801	1.40513	2.75581
1009	723175	15	204.019	1234.33	83.689	124.958	2053.85	1990.27	42.0926	0	2.03575	0	6.87026	4.16863	0.054219	2.5102	6.66322	3.40232	0.846942	714.385	2.26622	2.62222	0.337079	67.9256	91.3305	103.457	0.783221	1.91884	9.38026	5.75934	7.58183	1.4444	0.164564	2.79298	549.692	41.0149	74.2685	1.89181	1.39577	12.6986	0	0	1.60272	0.989449	7.51515	332.403	582.702	2.19772	0.427456
1010	723944	16	238.01	1571.35	113.081	137.262	2503.21	2363.3	52.1672	0	1.95261	1.52415	3.63509	2.85768	0	0.0249715	11.6808	1.80979	42.5807	1083.28	1.88426	0.173921	1.79193	6.18306	18.6365	137.692	2.49737	1.19372	35.2106	14.283	10.4055	34.2116	0	6.51743	809.073	43.8243	368.291	4.29984	0.944884	30.8412	0	1.15519	1.68041	2.29429	2.26828	393.732	803.29	1.1984	5.90469
1011	724264	17	307.124	1728.95	131.961	143.576	2908.34	2653.95	16.6187	0.718767	0	0	2.82184	8.76132	1.94933	0.440565	0.0697391	4.24796	24.18	1143.81	2.06467	81.8358	1.61514	403.208	122.303	9.33666	0.16108	1.51867	200.537	79.9939	13.3052	13.2572	19.1098	43.6547	2454.49	796.831	1159.04	1.5815	1.25871	259.398	0.510223	2.78868	2.82131	5.47197	38.6637	571.597	1146.55	8.90712	0.542459
1012	724468	17	243.335	1117.69	74.041	147.599	1989.26	1833.01	60.4755	0	7.20153	0.86126	2.93695	3.25922	0.372953	1.57202	21.0952	2.70134	9.72424	590.683	1.53397	12.8625	4.56709	163.713	21.3964	1586.4	3.24378	1.3053	36.7534	13.8904	0.410691	6.8799	1.2728	15.1204	742.434	37.2246	142.121	0.577761	0.384123	44.5857	0	0	1.45958	1.9216	3.3745	236.118	529.989	2.04407	5.94866
1013	725497	15	296.388	1461.79	92.7596	140.773	2495.23	2332.82	29.7784	0.00228946	7.86675	0.283595	3.57887	3.69359	2.26706	1.71447	48.6454	2.89443	83.4576	530.659	0	19.7376	2.9693	26.4023	19.1568	263.93	0.652016	0.358915	92.9339	11.4885	3.83524	6.39723	2.57575	2.05375	246.837	119.526	266.303	2.25389	1.06107	44.9482	0	0	2.80433	2.31183	3.08419	409.958	890.835	2.38002	0.309696
1014	726195	19	178.926	1578.34	125.916	114.241	2753.84	2500.63	15.7638	0.297742	17.2476	0	5.04642	1.63731	0.757897	0	1.27324	1.83378	0.0315148	24.7662	0.114231	2.94993	1.95056	19.2953	48.5499	0	4.00275	0	2.61351	4.34604	2.18809	0	3.5407	0.570846	17.8921	6.61076	78.6657	10.1689	0.0684612	2.4988	0	0	1.06283	1.30584	5.08153	249.49	507.395	1.51782	0
1015	729072	17	204.266	2947.81	196.803	254.048	4351.36	4152.27	55.9228	0.50267	2.9263	3.6916	0.147157	0	1.05158	0.76593	70.7529	2.21529	76.0052	1758.22	1.09862	2.15989	3.44643	116.107	35.9116	161.304	1.93022	0	37.736	20.5236	108.481	32.522	17.4101	30.4471	3644.25	398.83	366.068	2.43352	0.857999	85.0801	1.06877	4.79916	0.831766	2.64844	1.62115	483.807	1139.09	1.42591	0.33541
1016	729201	17	605.704	1658.3	152.818	123.305	2724.35	2648.94	28.4735	0	1.05913	0	0.325464	2.3639	0	4.75819	24.3545	4.17081	116.567	1334.3	3.07936	7.31623	1.5175	18.1656	105.175	1210.82	4.45682	0.855127	215.146	55.4456	30.059	43.8285	30.9651	32.6141	2519.97	64.3712	20.3396	1.65112	0	146.277	0	0.405056	0.277902	6.11302	47.4792	577.896	1249.07	4.19509	0.966066
1017	729763	16	79.5533	756.021	65.7752	54.509	1405.87	1270.2	8.21084	1.41897	0.478031	0.977833	1.64433	4.4365	3.81527	9.7029	25.5083	7.75725	50.374	850.718	0.391194	49.4814	0.46422	94.2517	25.5688	383.345	0.630712	2.26421	28.7359	6.25813	38.7446	65.3552	0.572179	17.3587	1471.58	167.712	98.338	0.435419	2.80672	13.0169	0.00122732	1.5936	0	3.13755	2.40074	241.083	486.853	1.03236	0
1018	730546	14	124.842	1329.96	105.356	133.18	2235.41	2139.52	11.8434	0	0	0	0.520961	0	0	0.261648	20.0152	0	27.8873	467.304	0.769805	11.4233	6.62962	58.1242	35.2698	130.495	2.76664	0	10.9531	1.22305	14.6922	1.264	0.834146	2.37924	539.788	34.2919	191.787	1.84479	0.200888	12.6426	0.92046	0	0.469871	82.1571	0.93601	406.251	793.006	0	0
1019	731251	16	153.748	1045.3	75.1745	78.7228	1907.9	1702.92	7.72062	0.0907048	0.380375	0	0.544562	3.24856	0	0.793598	28.379	1.15993	52.6826	367.779	1.0388	0.657162	0.693741	9.93484	4.94747	100.024	1.08924	1.18114	5.81016	5.01329	9.33367	16.6749	1.30511	1.20851	779.058	23.7678	19.0037	0.409692	0	8.05399	0	0	3.60224	0.0836411	1.65814	338.304	610.383	3.02793	0
1020	731343	13	407.262	885.931	74.4888	89.6532	1572.74	1406.9	15.3873	0	0	0	0.173918	0	0	7.09056	7.7468	5.04121	35.3963	260.327	0	1.23382	0	59.6861	24.4056	33.0511	0.222264	0.384996	16.6875	12.462	51.7528	2.54783	0.856515	8.99863	967.27	72.4072	50.9995	0.461602	0	18.7343	0	0	2.63047	0	1.25598	227.466	461.742	4.80698	0.906754
1021	732799	14	245.092	1420.04	93.655	131.294	2522.61	2376.21	43.0759	2.38689	9.40743	0	2.00904	0.708161	0	8.24815	46.5189	5.30352	47.582	876.8	1.43527	63.9882	0.769535	203.772	164.541	1.26037	1.30036	0	1.09115	7.18134	52.3636	21.7936	0.362981	0.0766153	632.648	200.345	408.359	4.71526	1.12206	118.688	0	0.779239	26.717	618.796	1.53871	484.033	914.159	0.583145	2.55882
1022	733253	13	223.514	1436.74	121.523	128.037	2183.55	1980.85	78.3622	0	0	0	0	0	0	1.0691	9.42267	4.92154	26.5414	257.213	0	0.111688	0	5.55917	5.11942	0.0710879	0.706242	0	33.9753	4.75245	12.5525	4.30747	3.90291	0.446806	418.945	148.307	280.721	0.59198	1.70088	10.9912	0.881474	0.22996	0	1.80617	0.859062	264.216	585.839	0.926977	1.27442
1023	733279	16	118.837	3247.98	264.116	369.152	4592.29	4402	142.694	0.178386	0	1.96467	1.44716	2.04927	1.49012	3.50624	61.5819	1.91712	151.484	1745.43	1.52514	3.81272	2.06033	20.6734	55.7692	1195.67	1.43347	0.399233	14.3796	12.6	4.37639	18.3619	2.34925	3.9867	1694.81	34.9876	53.699	3.2765	2.33697	34.905	0	0.885261	0.111587	2.27902	0	1003.76	1909.31	1.71052	1.00341
1024	733443	17	382.846	3103.98	241.69	409.515	4144.62	3860.22	125.736	0	162.327	0	1.09253	0.132665	0.293021	0.197146	57.7205	9.87763	88.1494	59.957	1.38412	22.1469	0	36.2044	54.4805	83.4256	0.967466	3.30254	28.8986	18.6563	185.614	87.4095	12.0917	43.1269	3560.24	464.003	292.689	1.21641	5.11972	106.127	0.388363	0	3.36135	2199.02	2.00476	673.697	1644.96	5.24851	3.58783
1025	734090	19	396.175	2710.14	214.081	201.651	4313.23	4034.16	28.117	2.61749	0	0	2.71508	0.902378	0.803023	9.08908	101.057	16.6151	197.967	1906.87	4.0669	49.5749	1.5513	97.3581	171.049	335.383	3.35724	0	70.6632	22.422	46.5129	11.9353	1.52832	6.19007	2265.4	203.568	163.821	1.66121	0.012361	57.3172	0	0	4.32197	1.43612	2.04672	632.295	1374.49	3.52369	1.91191
1026	734331	14	84.1039	1336.13	80.8985	75.085	2039.22	1870.18	25.0479	0	0	0	1.86573	0	3.62804	0.76414	10.1896	3.25125	23.9776	386.385	2.00478	14.0464	2.18573	44.2465	42.4252	0.577702	1.86365	0	1.10092	15.6286	21.5257	0	2.81234	22.6232	1617.83	70.849	316.369	2.06917	0	7.66968	0	0	0.0964409	0.988713	0.412039	277.902	540.111	0.852137	0.351182
1027	735431	19	326.807	2094.67	146.424	242.474	3600.68	3298.58	79.7709	0	0	0	4.2224	6.42331	0.208075	8.81729	77.9252	16.4207	184.8	1525.64	3.39957	0	2.78612	110.607	196.645	326.804	3.74449	0	12.468	10.0054	99.4579	1.82097	4.17457	3.55801	1967.34	80.0747	81.29	5.51819	0.16938	77.7671	0	1.24069	5.7984	0.961079	4.42181	406.396	765.02	4.31974	1.23878
1028	735695	13	423.291	1546.57	99.3741	171.361	2205.23	1983.88	31.7676	2.4759	1.43587	0	0	2.47214	2.21976	0	6.69553	2.34436	2.68923	442.518	1.6609	7.86575	1.60551	852.732	229.557	118.606	0.093214	1.72577	24.3234	38.6811	28.8837	114.433	14.6179	3.185	1422.43	43.9736	1307.04	18.452	2.21243	44.0556	0	0.488735	23.8969	1.47003	2.71428	485.098	876.91	4.34507	1.59081
1029	736351	20	347.543	2878.92	230.722	276.34	3899.9	3661.98	76.3487	0	0	0	1.20638	4.31589	0	0	13.7001	1.99195	46.3883	1494.42	1.192	19.6134	0.0955111	227.476	31.8157	32.6404	3.17252	1.97433	70.6739	20.166	15.6318	68.2892	1.75881	1.32539	3482.33	185.079	240.938	3.28154	2.94665	66.6346	0.9877	0.115805	1.44037	64.4542	12.9518	935.683	1824.41	2.45676	4.15274
1030	737231	17	389.105	2864.31	260.136	304.557	4148.99	3789	123.167	0.643792	0	0	0.03073	1.40394	1.11572	0.424289	58.3366	20.4051	114.626	883.294	1.54888	47.2831	0.135042	68.7895	28.4624	14.5251	0.849125	1.61985	10.3802	40.9174	17.3446	4.27345	3.8773	1.01139	581.043	384.081	546.298	0.0203636	2.5886	61.554	0	1.06792	2.19549	4.13641	0.739941	1029.17	2098.35	0.833566	0
1031	738395	15	158.74	1935.63	196.101	179.83	3052.57	2954.83	92.8292	0.00989585	1.04909	0	1.19144	0.33115	1.08802	4.44869	181.854	0.601119	354.9	1929.13	1.73176	10.8118	0.132418	146.042	111.171	305.783	0	0.0649902	109.956	42.1408	65.0705	80.8484	2.76286	14.3502	2654.71	229.394	257.835	1.64772	0.744816	131.381	0	0	0.617561	1.12892	0.0942689	802.453	1835.06	2.66692	0.355344
1032	739528	14	344.146	1030.13	37.7459	74.7021	1772.43	1711.4	14.5978	0.93232	0	9.84751	0.380175	3.92923	0.431963	0.982291	30.7391	3.98089	25.7126	752.352	1.5551	79.0444	2.50758	127.488	26.6348	38.4445	0.8035	1.79902	25.3691	20.4539	9.07061	24.2153	17.4	15.7259	1421.99	70.4529	123.241	2.71113	0.530356	94.3873	0.6723	0.0162119	0.0952953	2.83489	1.48962	373.389	682.032	1.91984	0.909219
1033	739654	13	162.398	1222.86	86.334	99.7141	2151.13	1991.99	49.7224	0.163523	0	0	0.187802	0.65665	0	2.94998	8.94358	0.0789713	4.00076	165.69	0	2.51476	2.80721	8.72979	23.8054	136.502	2.6415	0.0995467	2.34806	11.1551	38.0787	15.29	7.9907	6.85695	1271.03	98.0635	106.8	1.09153	4.07765	25.7807	0.431498	0	1.92858	0	0.494171	258.764	610.921	0.0453049	0
1034	739825	17	185.636	1321.77	133.773	168.83	2413.9	2086.7	94.7541	0	2.73017	0	2.15053	0.361818	3.06209	0.534278	56.0196	9.14355	108.045	233.543	0.994872	11.4046	2.13517	55.1234	67.7291	118.605	0.270399	3.33268	18.2041	26.8453	2.95945	6.10775	0.400983	0.238366	477.556	54.1952	147.976	0.625427	3.18536	34.0386	0	0	1.14786	0.105425	1.92507	337.84	685.078	2.62894	0
1035	740643	14	373.281	1562.91	136.027	153.849	2431.88	2205.63	47.571	0	0.574093	0	4.1939	0.290727	0.608842	1.71699	18.2142	4.70366	18.5745	1351.09	1.09071	85.6838	0.70169	11.8673	22.0979	35.5032	0.192573	0	44.1284	6.49216	58.5541	58.6641	2.34881	2.47034	1484.5	27.2799	97.3825	2.90063	1.34532	4.15672	0	0.080427	3.22719	0.182539	2.7881	336.697	720.932	4.47471	2.73834
1036	742002	14	238.496	1890.33	162.804	156.158	2999.4	2800.96	60.3885	0.556297	2.61179	0	2.89939	2.6986	1.53628	0	4.81927	2.1727	2.68976	916.672	1.9156	1.09394	0	369.411	39.2013	163.029	1.81361	1.7805	95.1365	25.9964	0.670433	26.27	0	0.965171	1406.98	643.902	2454.11	30.6581	0.71067	168.763	0	0	0.639201	3.30116	7.30112	580.104	1113.48	0	0
1037	742500	18	250.038	1193.58	126.522	110.194	2131.31	2027.88	18.5245	0.458613	4.28684	0	2.85851	2.13823	1.11294	6.60394	140.428	6.06759	278.339	479.015	2.60812	20.8779	0.562024	35.638	56.8144	140.158	11.75	22.6714	105.344	47.7859	190.027	21.628	52.3264	106.036	2961.63	504.113	318.328	1.48688	0	194.972	0	0.107655	0	2.23056	2.15498	224.571	591.615	2.17929	0.888051
1038	742633	16	391.107	1345.34	78.9534	87.2167	2327.29	2147.14	44.7111	2.30391	4.2953	0.349153	0.296604	18.1442	2.45785	21.2818	131.287	3.06335	357.303	1071.49	1.4261	13.7897	10.4278	265.306	67.6806	425.822	1.61693	2.5377	74.0706	68.5897	175.337	113.134	39.8192	82.7889	3107.46	733.883	498.189	1.66757	1.12958	268.356	0	0	0.0241426	1.42703	5.21503	277.303	778.76	1.67413	0.33963
1039	743345	16	177.349	1220.43	93.4095	95.5959	2107.71	2140.41	72.8768	0.302715	5.36776	1.05337	0.804777	14.3593	1.23202	2.09108	49.1519	9.11607	78.0377	919.395	0.512272	31.396	1.69882	114.32	51.5583	74.9826	2.17167	0	38.2999	25.6678	135.2	21.1514	18.7495	17.6213	2567.05	232.477	544.68	0.275434	0.67786	33.7563	0	0	1.04381	0	4.45822	283.049	622.099	2.82647	0
1040	743453	18	372.976	1560.22	94.8659	141.458	2650.54	2655.15	28.245	0	2.04947	0	1.715	0.135001	1.26505	6.64303	25.9697	3.26312	36.9327	774.159	0	5.83537	2.59141	158.422	48.8818	103.95	3.09264	1.60154	150.791	54.6334	9.73606	146.582	9.89541	1.84591	849.906	154.713	509.758	2.82513	2.64754	50.7607	1.62014	0	3.31788	0.536513	3.10374	447.002	798.51	4.56823	0.494916
1041	743827	17	239.632	2314.28	153.165	203.743	3702.27	3556.82	47.0484	1.66146	19.44	0.348933	3.65234	2.46911	0.569282	1.82751	134.058	5.44569	244.675	1174.26	0	0.831587	4.70328	210.796	61.6054	195.921	1.9535	0	238.876	24.288	18.848	30.3455	2.58934	11.6896	2695.68	31.3427	253.185	2.25308	1.62436	107.309	0	0	3.06557	0	3.41102	674.15	1483.38	4.35563	0.0734934
1042	744824	19	401.382	1157.31	84.3255	129.564	2389.85	1956.84	29.763	0	0	0	0.905168	1.89066	1.54957	3.20654	62.7047	3.65749	221.046	559.852	0.963681	7.82774	3.67336	119.176	52.904	94.6177	15.7978	0	148.926	52.6843	109.432	100.942	62.8074	96.7023	2309	484.064	545.892	2.80499	0.660155	151.903	1.37794	0.581877	2.41018	0.403942	2.57694	243.598	610.17	1.31162	1.86939
1043	745937	14	219.285	2231.32	176.419	202.201	3143.21	2928.13	80.0074	1.98726	0.144714	0	0	1.17165	0	2.33155	3.62045	0	1.85848	107.041	0	24.2161	0	20.4977	4.32692	65.9066	0.665035	1.25611	0.31197	0	66.4466	3.30801	3.21111	2.31685	1072.2	91.2084	216.926	4.29698	2.94354	22.8792	0	0	2.39518	3.54191	4.35357	291.391	614.403	0.553925	0
1044	746306	16	702.708	1758.39	109.636	224.593	2702.37	2609.08	105.592	0	7.74724	0	0.71588	2.07994	0.565056	2.50741	31.5235	6.11445	80.8772	1285.94	2.00807	9.91562	1.1587	306.52	108.663	4.36024	1.45589	0.221397	233.102	24.4495	42.0857	94.2081	3.88707	1.55722	1190.28	201.804	1225.55	17.2564	4.48177	55.1778	0	0.874844	0.324208	558.442	3.47467	444.984	843.731	0.487428	0.612424
1045	746557	19	594.493	1447.62	84.9592	107.088	2465.4	2239.42	32.5493	0.966856	0	0	4.58816	0	0.0966102	4.83827	47.2369	5.61701	130.868	409.362	2.49009	7.91002	2.93771	45.1991	62.9149	171.011	4.0704	3.20215	108.486	63.3998	107.015	72.1898	27.2489	91.07	3722.43	313.299	616.578	0.832332	2.15678	152.659	0.394775	0	6.7203	1.08413	15.2201	263.478	659.46	0.205419	2.36142
1046	746856	15	183.756	1791.35	120.435	151.488	2890.49	2520.27	20.5222	1.4551	0	2.11236	1.13305	1.42198	0	1.22548	28.1074	0	71.4421	427.506	0.732785	1.0383	0	74.8418	55.7235	85.7989	0.153504	0.831148	9.92107	2.60487	4.64128	1.99942	2.20773	0	599.847	35.7393	150.184	0	1.10985	28.1	0	1.07961	1.49726	3.42611	1.64181	436.293	819.753	2.13767	2.63691
1047	747617	18	170.556	1176.94	80.5246	87.3676	2060.99	1805.69	16.0348	0.367775	13.8871	0	0.79633	5.46092	2.22135	6.12291	94.5996	8.27852	172.816	1010.53	4.20073	10.8934	0	69.9859	61.3447	10.7733	1.26019	0.0519339	71.7279	30.7557	143.9	31.5783	7.86639	38.6441	2431	220.834	461.784	0.424887	3.41172	73.8358	0	0.594821	0.543305	1089.71	2.0565	336.676	650.011	3.55846	1.49455
1048	747928	15	115.03	1187.46	91.3501	76.8495	2255.1	2025.25	19.5	0	6.41399	0	2.06543	0.283176	6.26238	3.48581	16.143	8.04363	4.98369	844.711	1.14101	51.5985	0.0680471	412.456	128.052	132.664	3.3198	1.38283	97.9653	9.73916	71.4154	20.7546	0	1.54504	231.27	81.215	847.376	0.507189	3.01255	9.42566	0	0	0	0.438725	1.61025	291.088	612.551	0	0
1049	749578	15	487.567	2109.75	151.464	228.425	3202.61	2955.15	62.6056	0	0.654798	0	0.615153	1.77027	0.810887	0.579122	43.5764	2.50922	97.9249	1223.53	0.427033	78.9469	0.40277	57.6566	49.9112	0.532357	1.11661	2.30254	15.5478	14.8112	59.9933	1.26033	18.2186	79.4041	3692.25	238.067	418.586	0.577242	2.70333	22.6515	0.120571	0	0	0.70473	0.844007	517.451	1103.6	2.5557	1.36326
1050	750017	14	390.616	1473.84	132.721	172.119	2382.25	2216.24	70.4365	2.9046	6.10306	0	1.60039	0.267564	1.83109	0.544817	61.9133	3.27393	88.8918	276.3	0.576592	106.444	1.36373	67.7855	84.9683	3.88178	3.81338	1.2348	2.44305	26.8827	52.9337	2.8489	0.188524	2.02587	495.877	240.174	402.79	0.740887	1.66583	19.2906	0	0.598635	3.3116	3.7455	0.882119	561.04	1035.71	0.315944	1.91859
1051	753871	14	214.76	1419.07	101.619	173.562	2256.99	2256.29	43.0408	0.483588	0	0	1.60038	2.57363	0	1.08865	6.89764	1.51863	14.0332	255.125	0	10.5975	1.19245	45.5022	36.6004	0.234521	0.618529	1.03961	2.43106	3.44477	43.2491	4.4904	15.0309	15.4443	1872.38	50.3074	167.331	1.33546	0.548791	10.1761	0	0.379216	0.61192	115.183	3.41882	287.87	573.272	1.58933	2.85854
1052	754226	17	241.862	1476.87	83.6004	113.62	2453	2327.6	42.2209	1.22546	0.148081	3.6665	1.19676	0.468153	0.155837	2.13121	35.5858	1.16814	99.527	424.559	1.07523	6.95932	2.00501	47.2357	48.9513	256.243	0.145293	1.67529	65.2224	22.1575	60.4899	7.3596	3.56743	9.67051	1506.99	63.8284	91.0406	1.75667	4.13556	8.05208	0	0.339821	0.590536	0	2.45998	291.771	562.746	1.07267	0.00161142
1053	754544	13	506.311	1665.47	119.162	226.926	2412.41	2386.62	47.5446	1.03728	0.898572	0	1.33528	1.76384	1.26656	0	17.281	5.96185	27.812	343.441	0.424934	9.12558	1.68538	34.7884	16.1841	25.2063	3.3345	1.6333	34.8137	9.15933	223.899	20.838	17.6945	45.1683	2728.61	221.932	232.412	2.60635	1.56484	13.6758	0	0	5.14874	71.9071	2.29468	397.856	749.595	2.27975	3.72908
1054	755139	14	163.903	2442.28	256.529	290.117	3365.48	3082.98	136.457	0	2.66748	0	1.01676	0.569818	0.528638	1.69046	29.9083	1.53749	81.4659	1787.02	1.12786	5.54571	0.952564	4.78356	3.02777	884	1.23917	0	36.0453	2.83416	2.77657	94.0219	0.977799	3.37053	1516.01	1.36081	0.958001	1.19667	1.08973	75.7073	0	0.0151017	2.09793	1.37806	3.06862	923.071	1898.13	1.84875	8.41876
1055	755598	15	783.963	1674.17	114.976	192.766	2770.1	2603.73	132.236	2.5365	1.53209	0	1.24408	1.33587	0	0.98007	60.4029	16.6513	99.9818	1488.69	1.72704	22.9484	1.39206	141.841	250.38	12.9992	3.80124	2.60082	125.908	29.981	39.1896	7.90826	0	5.26259	1295.72	123.02	582.237	0.493931	0	73.2992	0	0.484036	1.69462	46.1694	0.125365	595.677	1116.62	4.47729	0
1056	755949	15	323.12	2255.99	190.393	300.965	3177.05	3129.03	71.8572	0	1.23562	1.72989	2.09175	3.46955	0.293908	0.127839	193.828	1.10785	329.504	937.198	0	18.5432	1.77978	262.217	79.7289	36.8485	0	1.4723	100.293	29.41	153.891	15.2663	2.79565	4.30194	1213.57	118.066	623.638	0	5.81291	89.2762	1.82887	1.13173	2.3252	2.19398	4.96635	585.883	1284.23	0.669669	3.07509
1057	756012	14	817.257	1116.89	53.7537	104.342	1869.21	1809.51	37.5113	1.63208	0	0	0.65855	0	0	0.846362	0.956024	3.40301	4.41567	606.432	0.0249715	3.78942	1.0182	98.8443	1.99772	2.2267	0	0	11.9381	9.06531	0.962466	90.8691	4.00851	1.91687	403.735	95.5592	321.11	0.524584	1.04028	48.1102	0.202079	0.945485	0	1.00935	1.91142	281.049	556.444	1.04838	0.668719
1058	756483	16	237.134	2440.02	139.768	184.652	3794.28	3415.78	25.9466	0	0	0	1.83034	3.63587	0	1.60541	6.91431	0.84101	62.9209	833.092	0.385172	1.93065	0.451147	6.83307	13.0734	94.3328	4.12139	3.70972	54.0498	4.56473	39.6297	3.88263	4.00546	0.149792	1814.67	99.0734	191.515	2.5153	1.21704	15.0036	0	0	2.35775	0.880004	1.62874	629.443	1276.91	0	0.278821
1059	756529	18	377.897	2203.05	155.902	194.653	3410.02	3394.71	44.9902	2.56588	0	0	2.35132	1.75454	1.2768	2.76027	63.1218	10.7817	164.624	1333.56	0.923834	226.916	1.07782	162.677	65.8415	10.3247	1.72294	1.71309	78.3503	25.8983	106.712	57.6737	14.7885	6.82874	1899.31	376.064	549.53	2.14895	0.0794347	43.9705	0	0.795975	5.45767	3.36437	1.81803	546.274	1157.54	5.8459	0.138155
1060	757084	18	294.944	1231.53	123.65	149.038	2486.08	2325.53	60.8354	0.80826	0	0	1.74027	4.10621	1.72671	2.64674	78.3739	4.18941	127.178	899.726	0.911145	38.0336	1.19154	156.001	13.8348	0.245242	0.325648	0	180.155	42.8484	71.6443	49.8515	19.8107	32.3884	1673.5	217.369	559.477	1.8028	1.78255	115.951	0	0	1.5007	13.0885	2.52539	394.367	799.355	0.503253	1.13543
1061	758754	15	238.39	1361.67	77.6559	122.104	2382.36	2177.72	40.3418	0.689564	0	0	1.65582	8.7767	0.136726	0.655243	54.2876	7.15879	284.82	760.554	0.142095	0.441217	1.65139	107.872	11.7563	66.3973	1.93481	0	21.9863	19.6964	97.4851	16.1425	1.37152	1.04953	1604.13	92.1637	198.396	0.00825159	1.32952	67.4846	0	0.514461	3.47312	0.497496	2.46001	400.262	803.81	1.38728	0.418384
1062	761424	17	231.676	907.348	45.1923	73.8899	1882.22	1657.68	32.1346	1.47595	0	0	0.216084	2.05846	0.403488	3.51306	52.2386	6.95058	48.585	787.606	2.33468	9.75236	1.66167	117.635	4.05936	120.47	0.363423	0.628344	11.7803	22.0736	50.5516	18.7041	9.75153	10.2944	1651.99	191.897	234.607	1.40226	1.88998	19.3502	0	0	3.47444	2.80518	1.60239	316.128	684.556	0.586596	0.491665
1063	761974	22	674.964	2367.2	184.487	244.782	3601.4	3387.46	89.3054	1.87425	0	0	0.90001	3.46281	0.934142	1.17725	27.3608	7.68855	33.8972	1167.98	2.80273	2.57019	0.433272	206.729	26.7745	10.6903	3.13689	1.2166	124.419	42.2568	12.476	125.343	26.2439	29.133	2677.75	357.021	639.138	4.74071	3.74834	235.195	4.33382	0.65056	2.80553	2.68287	13.8694	601.736	1178.69	3.59507	0.716735
1064	762139	19	177.509	1398.6	123.948	122.766	2348.98	2147.33	33.4817	0	1.45803	3.20556	0.210636	0.734617	0.0859868	3.19399	38.8132	19.3598	79.1285	1166.2	2.01719	10.5551	2.56956	228.843	19.3649	41.1033	0	0.74864	41.8399	13.0987	37.2129	2.59393	1.8867	0.15255	324.742	72.6773	210.149	0.295082	1.20513	18.6769	0	0	3.39434	2.67109	0.319923	354.901	622.327	4.79392	1.29557
1065	763627	13	44.8981	904.79	89.3931	84.2257	1463.19	1366.42	69.0326	0	0.356343	0	2.51452	0.432513	0.302501	0	1.72694	1.29525	1.13023	241.68	0	0.888309	0	0.0694196	23.3674	26.2364	0	0.225322	24.8064	4.76443	0.356684	2.70062	0.395259	0.712814	269.168	42.6877	30.4661	1.69845	1.85691	4.64258	0	0	2.69525	122.182	1.35706	440.057	754.34	6.62279	4.33883
1066	763666	14	110.206	959.883	53.2539	77.4048	1724.55	1588.4	33.356	0.0434616	0.600414	0	0	0	0.154232	4.49514	34.0403	1.59258	28.0406	302.211	0	4.29261	2.22227	70.8964	56.2943	8.78687	0	1.04721	11.6001	19.7539	37.2899	11.3272	3.30857	2.56247	484.959	52.7963	17.7103	0.206338	0	31.67	0	0.325228	0.380072	1.27159	0.895094	368.499	728.868	3.24965	1.79799
1067	764290	13	157.553	1161.03	90.7254	94.3705	1829.05	1717.79	45.9304	0.657981	0	0	0.655391	0	0	0.522702	7.38862	0.53531	25.867	138.672	0.0123237	3.90416	0.190406	24.3207	26.7955	4.63425	0	1.36435	7.60756	3.91125	12.42	6.90181	1.03934	1.35189	1043.57	93.7196	185.168	0.917965	1.31956	3.9352	0	0	0.257141	0.426519	5.58637	397.545	666.827	0.513041	0.807512
1068	764873	17	580.684	2351.28	196.429	244.525	3561.07	3198.29	85.1769	0.143752	0	0	1.01618	3.03641	0	1.79337	124.271	8.71329	181.264	2000.53	2.90162	10.5243	1.03758	341.728	181.992	607.73	0.98905	1.57518	100.228	69.9556	145.114	153.461	8.08511	13.2999	3057.72	304.819	230.661	3.14383	4.11597	93.147	0	0	1.08353	1.55614	0.177979	766.619	1722.39	6.70746	1.44945
1069	766321	16	298.538	1744.91	94.5487	92.2551	2807.88	2642.18	12.0275	0	6.00239	1.2784	0.817027	1.06791	2.80713	2.76326	88.1368	2.27616	181.568	439.171	1.34234	16.196	14.4973	52.586	77.1958	587.395	0.303621	0	15.5541	41.2563	45.7617	86.3396	28.7471	23.9196	2938.06	58.1648	8.79595	2.58094	3.1818	32.94	0.469911	0.386317	1.53307	2.14807	2.38106	515.283	1229.98	3.46912	0.288725
1070	766740	14	142.361	1342.06	85.6557	135.983	2258.51	2071.31	34.9007	0.297363	0.478549	0.514597	0.219803	1.18103	0	1.97928	3.4315	0.83051	24.21	77.0902	0	7.10727	4.31635	11.8254	25.8629	8.51518	0	0.939564	25.6105	6.97552	1.71007	1.14278	1.80081	0	278.527	45.2004	145.536	4.5857	1.61414	19.8266	0.935186	0.688596	5.87589	0.444432	6.30001	344.742	572.778	0	0
1071	766887	17	198.896	1050.3	67.6032	94.071	1883.53	1632.42	41.4285	1.13634	4.15363	0.0717482	1.79263	4.24116	0	0	9.85891	4.3194	16.1761	1397.26	0.120936	9.64298	3.76001	208.14	20.3519	120.802	2.58212	1.25468	109.766	1.64692	6.39155	1.59913	2.06246	1.21033	282.203	44.3055	788.677	5.25087	0.727637	32.5926	0.897811	0.625986	2.70814	1.01412	3.00011	305.952	580.506	2.1354	9.31985
1072	766889	15	185.895	1014.35	101.4	102.168	1663.96	1483.19	38.0544	0	0	0	0.494989	3.97155	0	0.510551	28.2688	3.51233	43.9851	673.937	1.72427	2.16912	1.04884	60.1622	51.4833	443.342	0.79985	3.32627	53.8685	55.4266	41.3505	35.2732	3.88576	16.7298	1425.81	152.017	131.835	2.55731	0	44.5265	0	0.135555	7.20895	4.83736	2.10005	283.806	590.513	0.757585	3.79955
1073	766922	15	160.742	1594.86	108.301	119.926	2692.61	2576.76	21.8169	0.700591	3.52461	0	4.4297	1.02685	0.312618	0	19.3587	5.99749	55.3539	638.282	2.76432	6.32543	1.40595	83.101	114.14	117.715	1.22584	2.84839	58.6918	11.6994	14.8512	24.2453	3.28793	3.63227	473.025	13.5117	163.894	2.14948	1.37906	48.3265	0	0.838022	0.422324	1.10732	8.08048	564.804	1081.11	2.66355	5.37138
1074	767366	17	173.205	2532.48	174.465	269.553	3720.39	3592.17	75.5722	0.923749	5.53562	2.72155	0.41783	1.70259	0.0388547	2.89932	9.19556	2.49673	62.2809	1446.06	0.500621	2.90502	0	119.549	4.76634	931.305	0.136683	1.8839	11.5478	21.1463	11.5952	169.876	3.89303	15.4561	1656.88	96.2664	201.558	1.82551	0.0167322	21.532	0	0.733437	1.75281	3.53239	0.894561	963.755	2165.18	5.39911	1.9996
1075	768024	14	256.104	1318.6	68.5491	115.372	2133.2	1918.33	24.8396	0.682038	0	0	0.691176	0.675624	0	0.0780614	29.2306	0.735879	81.9435	680.465	1.37112	5.6035	1.40667	45.9316	6.69776	905.323	3.25038	0	26.9765	0.0976306	42.0516	48.7351	1.10493	3.88215	1537.16	61.068	116.66	0.542899	0.518987	28.8649	0	2.47698	1.18743	2.50983	3.00125	423.481	874.602	1.10605	0.624211
1076	769479	16	510.861	2965.7	281.397	331.567	4127.29	3814.89	62.7002	0	3.54897	0	5.05249	4.27711	0	6.70025	4.39096	1.566	98.7221	1108.92	3.34772	1.47152	1.38282	70.6514	177.111	166.224	1.07965	1.30175	177.573	67.9725	119.854	15.5582	25.3574	53.6848	3310.87	660.848	659.634	0.502397	4.1919	224.896	0.130793	0	2.12035	2.63598	0.132207	538.445	1098.15	1.27058	0.24676
1077	769804	14	395.604	1367.81	94.9441	159.493	2229.87	2058.45	63.4832	0	0	0	0.581556	0.426331	0	0	42.8886	17.315	143.202	1275.73	1.23168	4.98899	0	346.017	84.3508	8.11615	3.88308	1.93165	119.511	29.1467	20.1214	114.891	6.02524	6.31258	1205.58	185.897	1381.62	7.50806	1.38204	42.4222	0	0.745484	5.99083	1.54637	1.05788	585.355	1137.17	1.52578	4.38279
1078	770162	15	170.4	1162.08	90.1635	90.8229	2245.01	2025.64	48.9925	1.20737	0	0	0.991364	0	0	0.952456	0.836286	0.0160875	1.40973	295.24	0.288891	2.5536	0	2.25635	55.4695	2.75599	0	9.58378	14.2084	7.79602	1.97733	1.25246	14.5144	5.88673	509.955	3.58217	23.9014	2.02278	2.67663	28.8265	0	0	0	0.680911	6.83839	316.796	627.588	0	0.74772
1079	770318	19	516.827	1250.26	113.638	126.671	2199.91	1893.39	45.7376	0.961118	0	0	0.91523	3.67363	0	1.10624	40.3155	12.3911	97.1618	1365.46	4.244	12.2967	0.674539	344.409	76.9511	95.9507	1.41849	0.980042	51.242	75.3853	107.236	75.9167	37.3574	73.2383	3019.23	476.842	719.827	3.13812	3.45959	176.863	0	0	4.59054	0.14733	8.22196	253.776	645.863	1.77548	4.28361
[truncated: 88,987 more rows]
[truncated: 4 more columns]

## Sheet: E1 state subset
Each of the following sheet (starting from here) are a subset of the CCAST clusters and correspond to each identified EMT state individually (Total of 8).
[truncated: 2,398 more rows]
[truncated: 5 more columns]

## Sheet: E2 state subset
Cluster ID 1 = E2 state
Filename: State 1.fcs
[truncated: 3,285 more rows]
[truncated: 5 more columns]

## Sheet: E3 state subset
Cluster ID 4 = E3 state
[truncated: 1,318 more rows]
[truncated: 5 more columns]

[truncated: 5 more sheets: pEMT1 state subset, pEMT2 state subset raw, pEMT3 state subset, M state, MET state]
